# Supplementary material for: Glutamatergic neurons of the gigantocellular reticular nucleus shape locomotor pattern and rhythm in the freely behaving mouse
Source: PLoS Biol. 2019 Apr 24;17(4):e2003880. doi: 10.1371/journal.pbio.2003880 (PMC6502437; doi:10.1371/journal.pbio.2003880)
Supplement: S1 Data — (XLSX) [file pbio.2003880.s001.xlsx]

## Sheet: Fig 2B-C
Mice #	Spikes/trial	TA integrated amplitude	GL integrated amplitude
1	7.1	152	66
2	7.2	14	19
3	7.5	NaN	NaN
4	8.5	125	202
5	10.2	38	22
6	13	77	57
NaN=Not a number

## Sheet: Fig 2B, E-G
	Spikes/trial				TA integrated amplitude				GL integrated amplitude
Mice#	10ms	1s cont	1s 40Hz	1s 20 Hz	10ms	1s cont	1s 40Hz	1s 20 Hz	10ms	1s cont	1s 40Hz	1s 20 Hz
1	7.1	557	483	423	152	396	685	1037	66	407	1073	1431
2	7.4	260	156	404	41	374	675	762	51	51	158	858
3	7.5	169	541	740	0	89	78	125	0	35	6	0
4	8.5	679	141	368	57	279	587	182	132	84	179	404
5	10.1	2066	1128	330	28	84	553	415	19	98	241	162
6	13	458	252	335	77	351	177	317	57	193	614	387

## Sheet: Fig 3D
Number of animal with a pause during motor response
	Array n=10		Single n=6
Muscle	Threshold	suprathreshold	Threshold	suprathreshold
iTA	3	1	0	0
iGL	4	4	1	1
cTA	3	1	1	0
cGL	4	2	3	2

## Sheet: Fig 3E-H
Type: S= single, A=array
muscle = iTA											muscle = iGL											muscle = cTA											muscle = cGL
Threshold		Fig 3E	Fig 3F				Fig 3H		Fig 3F		Threshold		Fig 3E	Fig 3F				Fig 3H		Fig 3F		Threshold		Fig 3E	Fig 3F				Fig 3H		Fig 3F		Threshold		Fig 3E	Fig 3F				Fig 3H		Fig 3F
Mouse ID	Type	Latency 1st burst	Pause latency	Latency 2nd burst	Burst termination	1st burst duration	Pause duration	2nd burst duration	Total duration		Mouse ID	Type	Latency 1st burst	Pause latency	Latency 2nd burst	Burst termination	1st burst duration	Pause duration	2nd burst duration	Total duration		Mouse ID	Type	Latency 1st burst	Pause latency	Latency 2nd burst	Burst termination	1st burst duration	Pause duration	2nd burst duration	Total duration		Mouse ID	Type	Latency 1st burst	Pause latency	Latency 2nd burst	Burst termination	1st burst duration	Pause duration	2nd burst duration	Total duration
2775	S	11	NaN	NaN	40				29		2775	S	32	37.6	44.1	68.6	23.6	6.5	24.5	36.6		2775	S	44.7	NaN	NaN	52.5				7.8		2775	S	31.8	37.8	49.9	69.5	6	12.1	19.6	37.7
2779	A	8.3	40.5	51.9	136.6	32.2	11.4	84.7	128.3		2779	A	NaN	NaN	NaN	NaN				NaN		2779	A	3.2	NaN	NaN	340.4				337.2		2779	A	11.1	29.8	47.5	331.5	18.7	17.7	284	320.4
2781	A	9.1	NaN	NaN	225.4				216.3		2781	A	10.1	29.8	33.7	181.1	13.8	3.9	147.4	171		2781	A	11.1	28.8	58.3	122.2	17.7	29.5	63.9	111.1		2781	A	2.2	22.9	32.7	155.6	20.7	9.8	122.9	153.4
2782	A	7.1	NaN	NaN	119.2				112.1		2782	A	7.1	52.4	67.1	100.5	40.3	14.7	33.4	93.4		2782	A	13	NaN	NaN	173.3				160.3		2782	A	14	NaN	NaN	49.4				35.4
2783	A	12.1	46.5	71	150.7	34.4	24.5	79.7	138.6		2783	A	14	45.5	69.1	149.7	35.4	23.6	80.6	135.7		2783	A	10.1	NaN	NaN	155.6				145.5		2783	A	16	44.5	53.4	161.5	28.5	8.9	108.1	145.5
2784	A	6.2	NaN	NaN	210.6				204.4		2784	A	25.8	NaN	NaN	164.4				138.6		2784	A	8.1	NaN	NaN	164.4				156.3		2784	A	NaN	NaN	NaN	NaN				NaN
2787	S	34.7	NaN	NaN	370.9				336.2		2787	S	16	NaN	NaN	148.7				132.7		2787	S	11.1	NaN	NaN	49.4				38.3		2787	S	28.8	67.1	106.4	164.4	38.3	39.3	58	135.6
2788	S	5.2	NaN	NaN	211.6				206.4		2788	S	12.1	NaN	NaN	251.9				239.8		2788	S	12.1	NaN	NaN	193.9				181.8		2788	S	18.9	NaN	NaN	222.4				203.5
2789	S	10.1	NaN	NaN	196.9				186.8		2789	S	10.1	NaN	NaN	76.9				66.8		2789	S	6.2	38.6	44.5	127.1	32.4	5.9	82.6	120.9		2789	S	7.1	24.8	26.8	190	17.7	2	163.2	182.9
2791	A	8.1	26.8	36.6	97.6	18.7	9.8	61	89.5		2791	A	12.1	NaN	NaN	54.3				42.2		2791	A	12.1	24.8	33.7	60.2	12.7	8.9	26.5	48.1		2791	A	9.1	NaN	NaN	120.2				111.1
2793	A	48.4	NaN	NaN	114.3				65.9		2793	A	NaN	NaN	NaN	NaN				NaN		2793	A	41.6	NaN	NaN	155.6				114		2793	A	NaN	NaN	NaN	NaN				NaN
2794	A	15	NaN	NaN	36.6				21.6		2794	A	16	NaN	NaN	36.6				20.6		2794	A	13	NaN	NaN	35.7				22.7		2794	A	11.1	NaN	NaN	37.6				26.5
2795	S	4.2	NaN	NaN	118.2				114		2795	S	10.1	NaN	NaN	107.4				97.3		2795	S	9.1	NaN	NaN	168.4				159.3		2795	S	21.9	NaN	NaN	149.7				127.8
2987	A	88.7	NaN	NaN	251.9				163.2		2987	A	102.5	NaN	NaN	312.9				210.4		2987	A	124.1	NaN	NaN	234.2				110.1		2987	A	54.3	NaN	NaN	395.4				341.1
2988	A	27.8	NaN	NaN	408.2				380.4		2988	A	8.1	62.2	77.9	128.1	62.2	15.7	50.2	120		2988	A	6.2	36.6	44.5	129	30.4	7.9	84.5	122.8		2988	A	10.1	25.8	31.7	234.2	15.7	5.9	202.5	224.1
3008	S	5.2	NaN	NaN	65.1				59.9		3008	S	7.1	NaN	NaN	87.8				80.7		3008	S	11.1	NaN	NaN	129				117.9		3008	S	7.1	NaN	NaN	25.8				18.7
					Mean	28.4333	15.2333	75.1333	153.288							Mean	35.06	12.88	67.22	113.271							Avg	23.3	13.05	64.375	122.131							Avg	20.8	13.6714	136.9	147.407
					SD	8.50078	8.06494	12.4925	100.981							SD	18.354	7.86651	49.6647	64.2899							Std	9.60798	11.0374	26.9067	77.5396							Std	10.2031	12.3146	89.1099	102.048
Suprathreshold		Fig 3E	Fig 3F				Fig 3H		Fig 3F		Suprathreshold		Fig 3E	Fig 3F				Fig 3H		Fig 3F		Suprathreshold		Fig 3E	Fig 3F				Fig 3H		Fig 3F		Suprathreshold		Fig 3E	Fig 3F				Fig 3H		Fig 3F
Mouse ID	Type	Latency 1st burst	Pause latency	Latency 2nd burst	Burst termination	1st burst duration	Pause duration	2nd burst duration	Total duration		Mouse ID	Type	Latency 1st burst	Pause latency	Latency 2nd burst	Burst termination	1st burst duration	Pause duration	2nd burst duration	Total duration		Mouse ID	Type	Latency 1st burst	Pause latency	Latency 2nd burst	Burst termination	1st burst duration	Pause duration	2nd burst duration	Total duration		Mouse ID	Type	Latency 1st burst	Pause latency	Latency 2nd burst	Burst termination	1st burst duration	Pause duration	2nd burst duration	Total duration
2775	S	6.3	NaN	NaN	100.8				94.5		2775	S	9.7	22.8	24.6	101	17.6	1.8	76.4	91.3		2775	S	44.7	NaN	NaN	102.4				57.7		2775	S	9.7	31.8	43.2	69.5	22.1	11.4	26.3	59.8
2779	A	4.2	NaN	NaN	129				124.8		2779	A	NaN	NaN	NaN	NaN						2779	A	5.2	NaN	NaN	154.6				149.4		2779	A	7.1	29.8	64.2	130	22.7	34.4	65.8	122.9
2781	A	3.2	NaN	NaN	202.8				199.6		2781	A	7.1	26.8	36.6	299.1	15.8	9.8	262.5	292		2781	A	6.2	NaN	NaN	60.2				54		2781	A	14	NaN	NaN	234.2				220.2
2782	A	3.2	NaN	NaN	175.2				172		2782	A	5.2	NaN	NaN	127.1				121.9		2782	A	10.1	NaN	NaN	465.2				455.1		2782	A	7.1	NaN	NaN	174.3				167.2
2783	A	7.1	NaN	NaN	214.6				207.5		2783	A	5.2	NaN	NaN	147.7				142.5		2783	A	12.1	NaN	NaN	303				290.9		2783	A	12.1	36.6	50.4	287.3	24.5	13.8	236.9	275.2
2784	A	6.2	NaN	NaN	182.1				175.9		2784	A	7.1	NaN	NaN	99.6				92.5		2784	A	8.1	NaN	NaN	177.2				169.1		2784	A	NaN	NaN	NaN	NaN				NaN
2787	S	18.9	NaN	NaN	341.4				322.5		2787	S	11	NaN	NaN	55.3				44.3		2787	S	8.1	NaN	NaN	125.1				117		2787	S	9.1	90.7	131	197.9	81.6	40.3	66.9	188.8
2788	S	4.2	NaN	NaN	291.2				287		2788	S	6.2	NaN	NaN	217.5				211.3		2788	S	9.1	NaN	NaN	207.7				198.6		2788	S	12.1	NaN	NaN	304				291.9
2789	S	7.1	NaN	NaN	144.8				137.7		2789	S	6.2	NaN	NaN	72				65.8		2789	S	11.1	NaN	NaN	142.8				131.7		2789	S	9.1	NaN	NaN	197.9				188.8
2791	A	2.4	41.6	71.6	148.8	39.2	30	77.2	146.4		2791	A	7.2	42.1	70	149.9	26.1	27.9	79.9	142.7		2791	A	5.1	23.9	26.5	185.8	18.8	2.6	159.3	180.7		2791	A	7.8	NaN	NaN	171.3				163.5
2793	A	18	NaN	NaN	68.1				50.1		2793	A	NaN	NaN	NaN	NaN				NaN		2793	A	15	NaN	NaN	85.8				70.8		2793	A	73	NaN	NaN	134.9				61.9
2794	A	9.1	NaN	NaN	122.2				113.1		2794	A	9.1	NaN	NaN	83.8				74.7		2794	A	8.1	NaN	NaN	121.2				113.1		2794	A	8.1	NaN	NaN	91.7				83.6
2795	S	NaN	NaN	NaN	NaN				NaN		2795	S	7.1	NaN	NaN	43.5				36.4		2795	S	10.1	NaN	NaN	200.8				190.7		2795	S	9.1	NaN	NaN	239.1				230
2987	A	14	NaN	NaN	196.9				182.9		2987	A	16	94.6	104.5	143.8	94.6	9.9	39.3	127.8		2987	A	13	NaN	NaN	75				62		2987	A	17	NaN	NaN	213.6				196.6
2988	A	29.8	NaN	NaN	299.1				269.3		2988	A	6.2	52.4	56.3	145.8	52.4	3.9	89.5	139.6		2988	A	8.1	NaN	NaN	145.8				137.7		2988	A	2.2	NaN	NaN	187				184.8
3008	S	6.2	NaN	NaN	96.6				90.4		3008	S	7.1	NaN	NaN	132				124.9		3008	S	10.1	NaN	NaN	100.5				90.4		3008	S	5.2	NaN	NaN	71				65.8
					Mean	39.2	30	77.2	171.58							Avg	41.3	10.66	109.52	121.979							Avg	18.8	2.6	159.3	154.306							Avg	37.725	24.975	98.975	166.733
					SD				76.7879							Std	33.1929	10.2802	87.6196	67.1669							Std				102.049							Std	29.2678	14.5241	93.8693	74.6137

## Sheet: Fig 4C,D
Threshold		iTA						iGL						cTA						cGL
		Fig 4C			Fig4D			Fig 4C			Fig4D			Fig 4C			Fig4D			Fig 4C			Fig4D
ID	Type	Success (%)	Integr. amp (uV*ms)	baseline(uV*ms)	Norm. amp (a.u.)	CV (%)		Success (%)	Integr. amp (uV*ms)	baseline(uV*ms)	Norm. amp (a.u.)	CV (%)		Success (%)	Integr. amp (uV*ms)	baseline(uV*ms)	Norm. amp (a.u.)	CV (%)		Success (%)	Integr. amp (uV*ms)	baseline(uV*ms)	Norm. amp (a.u.)	CV
2775	S	67	118	2.7	43.7037	35		50	51	2.1	24.2857	51		17	27.3	1.7	16.0588	94		17	209	3.3	63.3333	17
2779	A	100	587	2.4	244.583	28		NaN	NaN	NaN	NaN	NaN		100	860	0.8	1075	46		100	1165	3	388.333	34
2781	A	100	1044	1	1044	31		100	1335	3.3	404.545	29		62	293	2.6	112.692	14		100	498	1.8	276.667	40
2782	A	100	194	2	97	39		100	106	3.1	34.1935	39		100	311	0.8	388.75	58		41	307	2.3	133.478	21
2783	A	100	379	2.5	151.6	30		100	335	3.6	93.0556	35		67	585	1.3	450	36		100	447	2.5	178.8	48
2784	A	100	1220	0.9	1355.56	40		90	1293	3.1	417.097	40		100	594	2.5	237.6	44		NaN	NaN	NaN	NaN	NaN
2787	S	100	589	2.7	218.148	63		100	399	5.3	75.283	45		30	352	4.6	76.5217	28		68	285	2.7	105.556	31
2788	S	100	2647	1.8	1470.56	16		100	2323	4.9	474.082	42		100	348	0.7	497.143	23		100	1430	0.8	1787.5	51
2789	S	100	797	3.3	241.515	28		100	96	3.8	25.2632	46		100	95	0.8	118.75	45		100	340	1.5	226.667	26
2791	A	100	258	2.4	107.5	29		44	130	3.5	37.1429	37		67	167	3.4	49.1176	28		100	190	0.9	211.111	36
2793	A	44	123	1.6	76.875	21		NaN	NaN	NaN	NaN	NaN		94	200	1.9	105.263	70		50	267	6	44.5	31
2794	A	50	166	3.3	50.303	19		100	110	4.1	26.8293	51		100	68	2.6	26.1538	24		100	90	2.6	34.6154	37
2795	S	100	371	1.7	218.235	22		100	221	4.5	49.1111	39		100	1525	1.2	1270.83	35		79	518	3.5	148	15
2987	A	100	500	2.6	192.308	32		100	516	1.9	271.579	14		100	165	1.2	137.5	49		100	959	1.7	564.118	22
2988	A	100	4368	5.2	840	28		100	500	3.3	151.515	22		100	229	0.8	286.25	46		100	663	0.8	828.75	41
3008	S	100	274	2.9	94.4828	11		100	636	5.3	120	32		100	166	0.8	207.5	42		62	138	8.4	16.4286	26
Suprathreshold
	iTA	Fig 4C			Fig4D			Fig 4C			Fig4D			Fig 4C			Fig4D			Fig 4C			Fig4D
ID	Type	Success (%)	Integr. amp (uV*ms)	baseline(uV*ms)	Norm. amp (a.u.)	CV (%)		Success (%)	Integr. amp (uV*ms)	baseline(uV*ms)	Norm. amp (a.u.)	CV (%)		Success (%)	Integr. amp (uV*ms)	baseline(uV*ms)	Norm. amp (a.u.)	CV (%)		Success (%)	Integr. amp (uV*ms)	baseline(uV*ms)	Norm. amp (a.u.)	CV
2775	S	100	1342	3.4	394.706	32.2		100	115	1.8	63.8889	77		100	46	1.3	35.3846	76		100	446	1.6	278.75	21
2779	A	100	903	3.2	282.188	39		NaN	NaN	NaN	NaN	NaN		100	687	0.9	763.333	30		100	554	3.3	167.879	63
2781	A	100	1208	0.9	1342.22	74		100	2746	3.1	885.806	60		100	200	2.6	76.9231	59		100	637	0.8	796.25	74
2782	A	100	739	1.9	388.947	20		100	537	2.7	198.889	34		100	2356	0.8	2945	20		100	452	0.6	753.333	16
2783	A	100	1418	2.2	644.545	34		100	988	3.2	308.75	40		100	2905	0.9	3227.78	70		100	673	0.7	961.429	23
2784	A	100	485	1.6	303.125	67		94	2946	7.8	377.692	72		100	210	2.8	75	67		NaN	NaN	NaN	NaN	NaN
2787	S	100	2121	3.5	606	47		100	644	6.1	105.574	30		100	1150	5.2	221.154	16		100	1195	3.1	385.484	26
2788	S	100	2555	1.3	1965.38	39		100	1440	7.4	194.595	25		100	598	0.9	664.444	48		100	1683	1	1683	52
2789	S	100	1651	3.8	434.474	51		100	144	3.8	37.8947	39		100	346	0.8	432.5	53		100	748	1.3	575.385	32
2791	A	100	741	2.7	274.444	53		100	438	3.8	115.263	43		100	770	3.7	208.108	25		100	760	2	380	24
2793	A	100	141	1.6	88.125	41		NaN	NaN	NaN	NaN	NaN		100	466	1.7	274.118	10		90	308	5.9	52.2034	24
2794	A	100	1153	3.9	295.641	27		100	801	5.5	145.636	27		100	1301	2.8	464.643	40		100	795	3.1	256.452	24
2795	S	NaN	NaN	NaN	NaN	NaN		43	187	5	37.4	17		100	1864	1.8	1035.56	25		100	1325	1.1	1204.55	16
2987	A	100	404	2.8	144.286	38		100	103	1.2	85.8333	25		100	63	1.3	48.4615	58		100	269	2.1	128.095	35
2988	A	92	5335	5.1	1046.08	52		100	1142	3.5	326.286	24		100	922	0.9	1024.44	28		100	634	1	634	35
3008	S	100	536	3.6	148.889	23		100	810	4.4	184.091	24		100	117	0.7	167.143	38		40	614	7.7	79.7403	14

## Sheet: Fig 5C,D
	Fig 5C	zscore ipsilateral TA vs GL																		Bias					Fig 5C	zscore contralateral TA vs GL																		Bias
	Trial#																			Extensor	Flexor	Balance			Trial#																			Extensor	Flexor	Balance
Time	1	2	3	4	5	6	7	8	9	10	11	12	13	14	15	16	17		1	0.215	0.46	0.325		Time	1	2	3	4	5	6	7	8	9	10	11	12	13	14	15	16	17		1	0.375	0.2	0.425
-0.2	-0.365037	0.844919	-0.260965	0.945782	0.464831	-1.04395	0.0200264	0.10554	0.394034	0.282326	-0.251088	-2.35152	-0.540221	0.413285	-0.441492	0.233513	-1.2251		2	0.15	0.605	0.245		-0.2	0.84383	0.620806	-1.05923	-0.392571	0.484657	0.306741	-0.189847	-0.345302	-0.218264	0.865704	-3.87295	1.08553	-0.339485	0.158538	-0.0963407	-0.444381	-1.40526		2	0.385	0.24	0.375
-0.199	-0.351428	1.11696	-0.730076	0.0766706	-0.319767	-0.98108	-0.263846	0.250104	-0.175225	-0.0726132	0.522838	-0.933482	0.0401284	-0.116171	-0.432473	-0.00236404	-1.06476		3	0.24	0.35	0.41		-0.199	1.31565	0.0827108	-1.76533	1.35199	0.278397	0.62168	-0.404027	-0.256174	-0.0597516	0.675141	-2.47556	0.761783	0.656179	1.01328	0.0129381	0.147533	-0.559313		3	0.46	0.145	0.395
-0.198	0.113531	-1.19785	-0.620991	-0.0689509	-0.520548	0.711563	-1.31362	0.0219632	-0.329565	-0.113157	1.39049	1.37974	-0.221699	-0.623291	-0.123536	-0.222008	0.974514		4	0.295	0.39	0.315		-0.198	0.0895369	0.759916	-1.00249	-1.46928	0.741095	-1.15983	2.23189	-0.0442169	-0.883745	-0.271031	-1.3792	-0.92289	0.20847	2.02907	0.0822531	-0.047433	-1.02032		4	0.315	0.4	0.285
-0.197	0.473492	-1.02917	0.423551	0.0321356	1.76558	0.62119	1.10679	-0.0221191	-0.573056	0.0774068	-0.0619931	0.859725	-0.216009	-1.30162	-0.775332	0.162846	2.06035		5	0.075	0.75	0.175		-0.197	0.299919	0.361961	-1.13247	0.273789	-0.495111	-1.27876	1.45592	-0.28753	-0.782076	-0.728827	-1.13142	-0.841941	0.114021	2.59242	1.35365	-0.120395	-0.58901		5	0.475	0.295	0.23
-0.196	-0.54414	0.34233	-0.762895	-1.27268	-1.03683	-0.298594	0.4498	0.0545772	0.20651	0.592825	-0.672904	-0.0939099	0.193188	0.155616	-1.1909	0.0874016	-0.365756		6	0.215	0.63	0.155		-0.196	-0.538186	0.0175798	0.166084	0.194739	0.151242	0.213276	0.286305	-0.263888	-0.209712	-0.379702	-0.636283	-0.482812	-0.400393	0.0749149	2.0027	0.00194305	0.512054		6	0.735	0.06	0.205
-0.195	-0.789674	-0.574919	-0.448308	0.948622	0.289397	0.327668	1.18993	-0.199009	0.603206	0.396508	-0.378134	-0.134464	-0.0619319	-0.0776954	-0.243042	0.0333382	-1.78908		7	0.06	0.84	0.1		-0.195	-0.732841	1.44872	0.749953	-0.31802	0.153817	-0.958799	0.0764641	-0.335863	0.480087	-0.113589	-0.822466	-1.49698	-0.0549976	-0.107015	2.19657	-0.477051	0.0732372		7	0.71	0.09	0.2
-0.194	1.65759	0.512085	0.0545284	0.220433	-1.42651	-0.590171	1.2604	0.288353	0.0840408	0.274235	-0.251049	0.256806	-0.172051	0.228308	-0.181175	-0.0645753	-0.826287		8	0.315	0.155	0.53		-0.194	0.137515	-0.119198	0.683757	0.320297	-0.449777	0.407163	0.060179	-0.518426	0.615097	-0.606297	-0.432871	-0.886507	0.0350731	0.39001	0.451146	-0.193258	0.624144		8	0.105	0.035	0.86
-0.193	0.551137	-0.0938092	0.106112	0.0555988	-0.482695	-0.670031	0.142099	0.134717	-1.44664	0.276734	-0.544657	-0.868584	0.254861	1.17128	-1.11998	-0.0235624	-0.200464		9	0.205	0.285	0.51		-0.193	-0.956	0.932249	0.466274	0.34111	-0.111139	0.0647946	1.49136	-0.328778	1.03606	-0.234425	-0.165391	0.296814	0.177393	0.998645	-0.166911	-0.579068	-0.0392897		9	0.225	0.06	0.715
-0.192	-0.376058	-0.499162	-0.662005	1.3257	0.618343	0.318769	1.07085	0.393986	0.263049	-0.44323	0.333581	-0.694213	0.280105	0.452372	-0.361109	0.38083	0.265358		10	0.695	0.09	0.215		-0.192	0.156857	1.09777	-0.946709	-0.16537	0.559773	-0.174163	-0.68377	-0.253338	0.640243	0.00696722	0.223065	-0.46452	0.231706	0.651983	-1.08435	-0.443714	-0.0252365		10	0.44	0.085	0.475
-0.191	-0.00553611	1.24705	-1.08246	1.09895	0.1938	0.474343	0.18052	0.417753	0.957986	-0.0514032	0.962592	-0.0202622	0.107457	-0.411278	-0.507696	-0.466218	0.214675		11	0.52	0.125	0.355		-0.191	-1.01181	-0.572909	2.23007	0.272441	-0.188892	-0.121762	-0.196497	-0.213185	0.518631	-0.638238	0.120205	-0.362874	-0.178487	1.05365	-0.346557	-0.0111865	0.393429		11	0.155	0.09	0.755
-0.19	0.0833439	0.465127	0.160634	-0.175405	1.19335	0.908811	-0.843617	0.144466	0.204968	0.800184	1.20965	-0.162603	0.0649064	-1.4402	-0.543761	-0.0511028	0.0760932		12	0.175	0.745	0.08		-0.19	-1.31094	0.114634	0.613786	0.41823	0.0488586	-0.0297803	-0.566034	-0.0357154	0.302242	-0.77335	-0.396239	0.00280127	0.587207	1.48354	0.98224	-0.528327	0.409216		12	0.825	0.07	0.105
-0.189	0.567923	-0.479763	0.0661229	-1.07837	0.921368	0.346313	-0.169707	0.269799	0.061377	0.0144702	0.567519	0.0891821	0.136617	-2.21853	0.25175	-0.382992	0.320542		13	0.595	0.115	0.29		-0.189	0.157393	-0.263583	0.365727	0.880624	1.24882	0.574465	-1.70312	-0.353609	-0.194013	-0.245861	-0.866096	-0.985187	0.327184	-0.116035	-0.830659	-0.284944	0.198527		13	0.68	0.07	0.25
-0.188	-0.986645	-0.364776	0.232423	-0.854076	0.09152	0.604776	-1.64255	0.143756	-0.30142	-0.0110302	-0.0893248	1.01401	0.368225	-1.0609	-0.423758	-0.286385	0.548512		14	0.57	0.1	0.33		-0.188	0.706914	1.0565	0.412915	-1.10771	-0.583696	-0.478617	-0.220047	-0.275202	-0.109348	-0.318561	-0.624254	-0.649145	0.273418	-6.46305	-1.21979	-0.139529	0.557728		14	0.145	0.235	0.62
-0.187	-1.41347	0.607701	-0.207249	0.204387	-1.21523	0.171818	-1.36517	0.160663	-0.377652	0.056344	-0.740671	0.399755	0.574537	-0.739252	-0.821653	0.534442	-0.724262		15	0.575	0.295	0.13		-0.187	0.770905	-0.105977	-0.599445	0.0156812	0.676136	0.801808	-1.97068	-0.143644	-0.302799	0.00600567	-0.361929	0.628138	0.323088	-3.62433	0.774619	-0.647775	-0.538337		15	0.88	0.05	0.07
-0.186	-0.791333	1.58082	-0.521602	0.608765	-1.0856	0.634599	-1.11374	-0.0224931	-0.250586	-0.120781	-1.47342	1.22563	-0.51866	-0.52048	-0.0567654	0.233378	-0.420538		16	0.44	0.135	0.425		-0.186	-0.729686	-0.568349	-0.956345	0.076774	-0.236324	0.489263	-1.47801	-0.293352	-0.563313	0.0584983	0.916684	0.131158	0.313273	-1.32466	-0.967518	-0.250523	0.127129		16	0.29	0.065	0.645
-0.185	-0.282899	-1.52776	0.618626	0.888679	0.0919138	-0.988547	-2.36701	-0.395458	-0.18753	0.300557	-2.14556	-1.65469	-0.101878	-0.668822	-1.10868	0.460763	-0.477923		17	0.325	0.5	0.175		-0.185	0.284496	1.58661	-0.77652	-0.903297	-0.178267	0.740023	0.30024	0.575123	-0.330951	-0.251414	2.6696	-0.160197	0.434451	-0.772673	-0.00486684	-0.121478	0.0180674		17	0.815	0.08	0.105
-0.184	0.53412	0.211245	-1.09349	-0.40401	-0.379432	0.041977	-0.81305	0.221514	-0.647029	-0.425493	-0.316934	-1.49071	0.346179	0.594389	-0.738663	0.860342	-0.383355							-0.184	-0.542787	-0.0657638	0.158671	0.12276	0.997381	1.04243	-1.249	0.490206	-0.126037	-0.0767835	0.762145	0.718955	0.363592	-0.828943	-1.72337	-0.463357	0.671871
-0.183	-0.870722	0.390052	-0.332315	1.61491	0.488568	1.17761	-2.14164	0.624867	-0.705858	0.111495	-0.525707	-0.342618	0.250933	1.30004	-1.98365	-0.0503955	-0.122751							-0.183	0.535267	-0.724368	-1.37286	-0.163044	1.54498	0.539832	1.05741	-0.00593549	0.54172	-0.649005	1.00029	0.64749	0.1216	0.107763	-0.939433	0.180287	-0.480372
-0.182	-1.09104	0.598931	-0.459939	-0.0564433	1.57496	-0.787375	-1.23136	0.387351	-1.08467	-0.1623	0.268647	-0.0403578	0.575924	0.210348	-2.61517	0.171493	-0.473232							-0.182	1.55435	1.41261	-0.820541	1.02814	0.914773	1.86197	-0.250003	-0.289116	0.637068	0.0107554	1.25904	1.60222	0.514635	1.36174	2.44183	-0.294981	-0.767607
-0.181	1.47098	-1.4849	-0.467651	0.0766544	-0.235998	0.853622	-0.0423491	0.384995	-0.850926	0.151258	-0.20254	-0.0703999	0.0962462	1.12177	-1.22307	0.265505	-0.192134							-0.181	-0.313159	-0.360682	-0.548841	-0.220643	0.830873	-0.0681612	0.519556	-0.295442	0.294321	0.0906104	0.278046	0.958783	0.377025	0.833246	-0.0828127	-0.264223	1.35839
-0.18	-1.07712	-0.728589	0.572378	0.177278	1.07921	1.04024	-0.339533	-0.0928765	0.985567	0.369003	0.696432	-0.54353	0.387727	-0.0593863	-1.99944	0.107496	0.0175197							-0.18	1.96504	0.000710487	-1.04534	-0.501187	0.44228	-0.297191	-0.792048	0.473806	-0.0636653	-0.102489	-0.144476	0.243149	0.176837	-0.225472	1.30007	0.0516034	-0.516086
-0.179	-0.756942	-0.457923	-0.441159	-0.300419	-0.291952	0.457241	-0.263538	0.337802	1.5564	0.417778	0.760228	-0.0421146	0.378988	0.452794	-0.0180106	0.609824	-1.41526							-0.179	-1.26497	-0.269522	-0.611577	0.177982	0.773797	1.74577	2.05932	0.694497	0.181711	-0.19532	0.136087	1.34635	-0.0403949	-0.473745	1.17066	-0.456069	0.0257638
-0.178	-0.872493	-1.27859	-0.796763	1.8728	-0.332854	1.18624	-0.300215	0.0629265	1.86939	0.198142	0.621502	0.913389	-0.905127	0.243694	-1.06824	0.209416	-0.650546							-0.178	-0.0878877	0.329912	0.486343	-0.0438686	-0.447242	-0.706089	1.64375	-0.0916901	-0.130806	-0.119822	-0.379396	1.29645	0.440374	0.453947	0.436622	0.225287	-0.68662
-0.177	-1.20803	0.0949942	0.444087	0.968056	-0.0958494	-1.09573	-0.765903	-0.0071106	1.41746	0.543704	0.932873	0.386477	-0.482209	-0.526375	0.878924	0.170304	-0.727125							-0.177	0.111666	0.397634	-1.75425	-0.0240451	-0.82739	0.972982	0.0708759	-0.132125	-0.640636	-0.540691	-0.0155768	1.35684	-0.230921	1.95834	1.06591	0.1868	-0.267741
-0.176	0.0448233	1.06934	-0.569478	1.02873	0.0522458	-0.0293182	-0.0461135	0.235343	0.817562	-0.00604461	3.38584	-0.219834	-0.665706	-0.714515	2.06894	0.602537	-0.785008							-0.176	-1.07017	-0.611564	-1.101	0.0695674	0.752544	1.02148	1.68123	0.0835831	-0.556941	-0.449429	-0.927757	0.67223	-0.0652538	2.19218	0.320381	-0.281589	0.368321
-0.175	-0.72648	0.0857803	-0.24947	0.953691	-0.649338	-0.0634424	0.636553	0.764516	0.893229	-0.282448	6.21396	0.361729	-0.469702	-0.63673	-1.86153	-0.199128	0.0887032							-0.175	0.0808243	-0.0112237	0.3925	-0.786267	0.643363	1.49977	0.364511	0.0416979	-0.0930625	-1.13963	-0.441731	1.90013	0.486623	1.81019	-0.0177034	0.0328499	-1.28685
-0.174	-0.612804	1.41835	-0.947072	-0.0662741	-1.14828	-0.253087	-0.956784	0.888318	2.04003	0.150293	1.82009	0.246539	0.0524377	0.202455	-1.24392	0.128659	-0.740636							-0.174	0.3641	-0.647556	-0.0769112	0.0884865	0.990853	0.484986	1.24324	-0.0971171	-0.212856	-0.704031	-0.0589544	1.02941	0.00171828	0.468495	0.133775	-0.237772	-0.771446
-0.173	0.363107	0.328004	-0.166483	0.288889	0.0362611	0.583537	-0.891973	-0.224819	2.32321	0.377723	1.67892	1.74061	-0.940436	-1.1396	-1.29752	0.794447	-0.543567							-0.173	-1.1736	0.776895	-0.450123	-0.618288	0.427666	0.0770648	0.470052	-0.0598662	-0.445347	-0.268817	-0.289222	-0.26229	1.69522	1.44077	0.619848	-0.190647	0.862147
-0.172	-0.00570118	-1.08613	0.346278	-0.879615	0.336004	-0.809093	0.0913925	-0.0444696	1.75956	0.219762	2.78886	-0.141072	-0.644551	-2.96433	-0.509081	0.532085	0.032304							-0.172	0.999201	0.0757152	-1.32904	-0.990447	-0.73999	1.88075	-0.374697	0.0409998	0.258605	-0.538513	0.317812	1.16702	1.4747	3.20129	-0.0642698	-0.263147	0.745881
-0.171	0.17176	0.337928	-0.248078	-0.778162	-0.995257	0.530503	-0.664602	0.105715	-0.911531	-0.176146	0.842844	-0.0251876	0.0399445	-0.0599652	-0.464439	0.443505	-0.712475							-0.171	-0.910054	0.506577	-0.0907915	0.0950964	0.992435	1.4651	1.64589	-0.488519	0.720016	-0.267454	1.21288	1.11914	0.257457	0.83635	0.340866	-0.0615136	0.520406
-0.17	-0.3105	-0.510883	0.359883	0.335933	0.00330889	0.474531	-0.975434	-0.303307	-0.350367	-0.0390167	1.89483	0.105818	-0.362451	0.45112	0.0227054	0.900662	-0.939206							-0.17	0.20774	1.84764	-0.937328	-0.226559	-0.489251	-0.116893	0.641041	1.1675	-0.134913	-0.467801	1.28358	-0.31475	0.579779	-0.198227	-0.126322	-0.389877	0.350884
-0.169	0.750787	0.11993	0.349475	-0.150529	-0.903936	0.2451	-1.0348	-1.88613	-0.137603	0.162629	0.0521232	-0.363416	0.00929081	0.0218471	0.472537	0.634964	0.829689							-0.169	-0.566763	-0.335983	-0.883896	1.60697	0.0775801	-0.911473	1.18376	2.0699	-0.538061	-0.39634	1.79102	0.158369	-0.565334	1.3079	0.0210038	-0.243569	1.4753
-0.168	0.0995009	-0.460972	0.221538	0.444216	-0.760004	-0.551157	-0.844973	-1.05694	0.420037	0.28515	0.488974	-0.520685	-0.454254	0.0189897	-0.947312	0.614215	0.77988							-0.168	-1.265	0.255218	-1.70982	1.07161	0.582561	0.773986	0.237218	0.103548	-0.485389	-0.594337	0.0327325	-1.95664	-0.278708	0.57253	1.68033	-0.281364	0.0222177
-0.167	-0.180036	0.0620346	-0.657283	0.968936	-0.012424	-0.960858	0.106071	-1.37026	0.432763	-0.890691	-0.116501	-1.00119	-0.293358	-0.597827	-0.0970202	0.23299	0.783201							-0.167	0.190761	1.76874	-1.73573	0.231856	-1.31115	0.707142	-0.829979	0.104428	-0.564085	0.309792	-0.604642	-1.64589	-0.438496	-0.0996239	0.0261335	-0.418692	0.0610838
-0.166	0.10336	1.59643	-1.02496	0.740816	-0.983643	-0.0648237	-0.98006	-0.42213	0.25449	-0.569793	-0.291458	2.02184	0.285527	0.431371	-0.143233	-0.35973	0.331064							-0.166	-0.493216	0.887632	-0.276258	0.0165527	-0.784489	-0.403089	0.893049	-0.469336	-0.00165415	0.703303	0.198942	-0.0683877	-0.491586	0.465372	0.202998	0.0451239	1.58461
-0.165	0.185626	-0.475371	0.25496	-1.42965	-0.647093	0.695077	0.114426	-0.778312	0.239254	-0.447207	0.42074	4.47095	-0.788126	-0.927073	-0.360882	0.104672	0.181395							-0.165	-0.190252	1.65585	-0.259513	-1.03206	-0.633497	-0.184439	-0.167502	-0.813797	-0.278859	0.375286	0.171081	-0.915038	0.299774	-0.216241	0.25379	-0.438777	0.524909
-0.164	0.0774061	-0.669011	-0.325231	-0.337631	-0.801726	-0.277325	0.58104	0.436893	0.457467	-0.691618	0.236914	0.678327	-0.733821	-0.765746	0.335995	-0.0497776	0.4932							-0.164	0.364188	-0.917461	-0.100309	0.125292	-0.673321	-0.0279849	-0.547883	-3.53556	-0.470831	1.33843	-0.519339	-1.53824	0.22897	0.596781	0.176636	-0.542372	0.831469
-0.163	-1.11845	-0.284311	0.0944107	0.740992	-0.554608	0.249749	0.320893	-1.7221	-0.0245258	-0.50103	-0.586256	-0.493824	-0.64468	0.165531	0.560599	0.284469	0.510382							-0.163	-0.563249	0.272357	0.106172	-0.50223	0.222986	0.0736904	-0.102509	-3.29247	-0.396718	0.46595	0.264859	-1.49554	0.651002	-0.0762468	-0.553514	-0.35986	0.182914
-0.162	-0.165651	-0.50557	0.194712	0.0666753	0.0478633	1.13707	0.43798	-1.03485	-0.0700825	-0.178838	-0.301633	-0.484324	-0.693536	0.663479	-0.220509	0.496718	-0.803234							-0.162	-0.682863	0.318322	-0.303303	0.616401	-0.0346609	-1.28947	-1.2548	-1.3801	0.415881	-0.0981173	0.29601	-1.40913	0.854059	-1.16024	-0.178978	-0.615919	-0.13984
-0.161	0.615661	0.871394	0.0373155	-0.885844	-1.25691	2.48537	-0.51128	0.364463	0.188443	-0.628795	0.691467	0.22803	0.0686713	5.23965	0.078538	0.24912	0.333318							-0.161	-0.965113	-1.52855	0.459926	1.44266	0.243946	-0.23113	-1.21235	-0.147384	0.677002	0.13732	0.625387	-1.27845	0.201896	-0.81369	-0.685542	-0.342403	1.13308
-0.16	-1.10664	-0.320326	1.60618	-0.0377039	0.462398	-0.660881	-1.22293	0.137692	0.140235	0.208166	-0.110075	-0.254934	0.0568204	10.7433	-0.608668	0.287064	0.545601							-0.16	-0.611815	0.870137	-1.30728	0.233455	0.840632	0.478998	0.732397	0.736758	-1.3302	-0.325727	0.367428	-0.75699	0.150607	-0.278257	-0.198995	-0.581894	0.787772
-0.159	0.84197	0.0379965	-0.549104	-0.353125	-0.111735	0.469008	-0.326596	0.165116	0.341949	-0.403405	0.0822109	0.432779	0.325742	3.07676	-0.78791	0.14023	0.0399031							-0.159	0.0816104	0.844796	-0.313298	1.50976	0.713837	-1.12508	-0.411576	-0.897179	-1.95492	0.0897882	0.333753	-1.58929	0.457824	0.737042	0.542491	-0.626238	0.226557
-0.158	-0.565083	0.333409	-0.436069	1.00423	-0.466591	0.659946	-0.606399	-1.03767	0.142107	0.636727	-1.07276	-0.752935	-0.39631	0.599559	-2.18364	-0.178999	0.540187							-0.158	0.761008	-0.520488	-0.663662	0.612364	0.832742	-1.16339	0.736566	-0.81607	-1.5802	-0.493499	1.37013	-3.40346	1.28403	0.39458	0.664267	0.184204	1.19925
-0.157	0.758898	0.465603	-0.206093	-0.340585	0.0333873	-0.534755	0.223056	-0.277301	-0.327163	0.240764	-2.31305	-1.53882	0.0819836	0.427002	-1.9727	-0.0804023	-0.0573161							-0.157	1.77553	0.975246	-0.434908	1.17382	0.745982	0.661798	0.469974	-0.915887	-0.479268	-0.569107	1.76396	-1.04953	0.101517	-0.0181234	-0.638574	-0.48884	-0.556059
-0.156	1.46256	-0.300654	-0.274562	-0.537183	0.396847	-0.446269	0.217715	0.140849	-1.33539	0.312197	-0.85308	-0.470192	0.0369229	-0.0416923	-0.622745	-0.152701	0.157227							-0.156	-0.0338423	-0.572171	-0.384703	0.0877123	0.283594	-0.40079	0.545512	0.204605	-0.114534	0.263324	0.333547	0.174511	-0.109721	-0.264369	-0.7045	-0.442483	1.12001
-0.155	0.24624	-0.72442	1.05703	-0.151642	0.875786	-0.166851	-0.52735	0.169207	-0.153404	0.957811	-0.453322	-0.263961	-0.701646	-1.4192	-1.64707	-0.38553	0.588917							-0.155	-0.332388	0.13008	-0.872689	-0.380221	-0.21811	-0.342535	-0.591107	-0.255501	0.468549	-0.0926987	-0.779751	-0.24828	-0.417005	0.690468	0.87853	-0.103074	0.0223031
-0.154	0.510741	-0.0106979	0.376029	-1.19819	-1.31867	-1.00915	-0.419837	1.26002	0.236575	0.478656	-0.0461724	0.19674	-0.202715	-1.85456	-0.302263	0.194474	-0.635686							-0.154	-0.406616	-0.962944	-1.93983	0.556215	0.766393	0.311406	1.28919	-0.65543	0.696391	-0.530535	0.253353	-0.0499896	-0.496837	1.06117	-0.984858	-0.624507	0.655668
-0.153	-0.200991	-0.00638908	0.156637	1.18392	0.578255	0.0763108	-1.16505	2.43177	-0.168021	-0.189926	0.110407	0.675712	-0.766642	-1.39709	-0.369303	0.0534228	0.338217							-0.153	1.06004	-0.287575	-0.226887	0.423089	-0.792098	-0.395513	0.917021	-0.236186	-0.429636	0.0733128	-0.0588353	-0.9666	0.295093	1.66677	0.552587	-0.29285	0.00493592
-0.152	-0.437319	-0.444046	0.477428	-0.272973	0.343033	-1.53153	0.348611	4.16937	0.320427	-0.0847948	-0.440589	-0.505107	-0.498448	-0.612453	0.0644481	-0.0133123	-0.389143							-0.152	-0.058131	-0.255593	-0.734261	-0.142099	-0.350152	0.137291	0.215547	0.558879	-1.14269	-0.429748	0.158999	0.623551	0.0304947	2.46463	0.150842	-0.338679	1.12131
-0.151	0.895394	-0.0291032	-1.00036	0.635862	-1.41535	-0.226234	-0.449294	0.630481	-0.436903	-0.135094	-0.335341	-0.310275	-0.420878	0.268494	-0.747494	0.0912065	0.239047							-0.151	0.155131	-0.183656	-0.0251637	0.871861	0.416455	-0.629959	-0.183288	0.299781	-0.940003	-0.0459971	-1.0235	-1.83626	0.288738	0.571097	-0.0707124	-0.537999	1.07956
-0.15	0.0314406	0.587724	-0.812378	2.01023	0.194034	-1.33939	0.706064	1.92312	-1.42509	-0.493348	-0.0724042	0.0967976	-0.31293	0.491611	-0.739593	0.282644	2.74676							-0.15	-0.601459	-0.461895	0.193017	-0.352347	-0.868062	-1.28445	0.305879	0.00721923	-0.0742764	-0.299524	0.0465736	-0.458071	0.217773	0.257984	0.285648	-0.108158	-0.207673
-0.149	0.192603	1.77468	-0.973976	-0.985381	-0.0363104	0.00436045	-0.0563511	1.41104	-1.87567	-0.292698	-1.72072	-0.135922	0.483086	0.352745	1.55322	-0.146451	1.00001							-0.149	0.284198	-1.35882	0.588839	1.20873	-0.154742	-0.867749	0.816822	-0.0269699	1.83722	-0.447318	-0.0262088	1.00266	0.0428964	-0.592591	-0.253093	-0.141489	1.09671
-0.148	1.38817	-0.924659	-0.110939	-1.08912	-0.0863653	0.719305	0.560014	0.105703	-2.19613	-0.0495917	-0.45886	-0.0947707	-0.150009	0.525287	-1.19968	-0.386929	-0.418353							-0.148	0.695425	0.472928	0.470409	-1.34217	0.604766	0.0218269	2.12856	-0.437387	1.09094	-0.346311	-5.15558	-0.840896	0.880653	0.97942	-0.925566	-0.197165	1.07234
-0.147	0.488736	-0.70965	0.344844	-1.30861	1.15789	-0.698956	1.2452	-0.171677	-0.463784	-0.00293064	-0.217235	0.518371	-0.91562	-0.868525	0.625077	-0.197493	-0.0723286							-0.147	0.978528	-0.0542627	-0.125916	-0.465644	-0.168231	1.01732	-1.09914	0.295027	-0.564292	-0.264291	-6.84563	1.17258	1.18474	2.14932	-1.95258	-0.489248	0.677391
-0.146	-0.170268	0.226639	-0.571843	-0.434838	-0.200273	0.557325	-0.388688	-1.37479	-0.211507	-0.40847	-0.788703	0.0992538	-1.05885	-1.96106	-0.850229	0.168932	-1.13652							-0.146	-0.0891706	-0.887908	1.83486	0.770759	1.35352	-0.49251	0.782115	2.34044	-0.611299	0.0353737	-3.73237	-0.0706002	1.23253	-0.0270458	-0.939531	-0.117019	1.46461
-0.145	0.370975	-1.16678	0.455265	0.619668	-0.529445	0.660545	0.155996	-1.64262	-0.418467	0.14315	0.329166	0.230417	-0.801305	0.206273	-0.387154	0.390368	-1.69752							-0.145	0.70454	-0.126135	0.374849	-0.260802	-1.11382	-0.335934	-0.689588	2.36166	-0.942817	-0.0943987	-1.68078	0.0897812	1.33012	0.276164	-1.15917	-0.103584	0.282754
-0.144	-0.154212	0.97507	1.04471	-1.4231	-1.5065	-0.0682385	-0.68771	-1.78029	-0.420621	-0.0866674	-0.332803	0.585058	0.148391	0.442707	0.947776	0.37162	-0.821432							-0.144	-0.394624	-1.06642	0.254828	-0.569333	0.0395587	1.72422	0.10492	2.18163	0.357158	-0.0308509	-0.809185	1.24195	0.192471	0.890977	-1.43607	-0.06532	0.481998
-0.143	0.610256	-0.32683	0.3776	-0.0340763	-0.862744	-0.487875	-0.499511	-4.08809	0.438262	0.241354	-0.386673	-0.229501	0.325401	0.177643	1.20157	0.460629	-0.207155							-0.143	-0.659653	-0.271248	-0.0167002	-0.377709	0.543531	-0.98982	0.0420559	2.94329	1.17912	-0.163371	0.710447	0.279966	-0.193384	0.391436	0.319333	-0.354163	-0.721312
-0.142	0.157684	0.639608	-1.76174	-0.708164	0.137275	-0.414766	0.518774	-2.83941	0.645743	-0.586611	-1.94876	-0.0640854	0.93073	-0.166638	1.20823	0.697022	0.129777							-0.142	0.174594	0.516514	-0.812404	-0.472697	-0.592004	0.69892	0.755039	3.68111	0.607712	0.534463	1.19874	1.59108	-0.092007	-0.0256501	0.82299	-0.186213	-0.0816586
-0.141	0.981163	2.033	-1.37639	0.29921	-0.040605	-0.476447	0.372549	-2.42998	0.0821448	-0.115045	-1.85252	0.804568	0.698902	-0.45767	0.981415	-0.454379	-0.0364904							-0.141	-0.637909	0.142791	0.74637	-0.209306	0.570955	1.38578	1.03384	4.11173	0.619802	0.00647435	2.08287	1.04202	-0.301481	-0.0499994	-0.160593	0.183497	-0.296221
-0.14	1.12371	-0.00728691	-0.0250175	-0.143822	0.0279289	-0.0126294	1.32123	-1.88866	-0.511186	0.20261	0.190532	-0.344756	1.05496	-0.325082	1.49746	-0.442532	-0.76781							-0.14	0.695975	0.216765	-0.575081	0.520162	1.203	0.741493	0.215423	2.19373	0.843922	-0.585533	0.934481	1.63219	-0.0193802	0.473808	-0.0343799	-0.112387	0.31514
-0.139	0.709063	0.679625	0.0498929	-0.768753	-0.257065	0.785417	1.05191	-0.712973	-0.131797	-0.111349	0.715761	-1.18402	0.447515	0.626415	-0.403485	-0.160582	0.0221111							-0.139	-0.306486	-0.769363	0.101623	1.12175	0.221474	1.65263	-0.766313	1.29009	0.464345	0.130238	-0.821398	3.05148	-0.537555	0.194644	-0.643602	-0.335209	-0.32905
-0.138	-0.748899	-0.817026	-0.848647	-0.699603	0.765155	1.85904	-0.281366	0.275803	0.277172	-0.117076	0.265525	-1.1971	0.17092	-0.750673	2.06525	0.0812106	0.248211							-0.138	1.00996	0.702829	0.967208	-0.876784	1.45482	1.33476	0.947416	-0.62397	-0.0444704	0.312741	-0.615799	2.2502	-0.479918	0.285609	-0.352858	-0.0865429	-0.0702021
-0.137	-1.17622	-0.8814	0.0735669	0.0721776	-0.417202	-0.197038	0.0474305	-0.168792	0.440804	-0.0692166	1.18859	-0.811012	0.273082	-0.438788	0.437126	0.394607	-1.05946							-0.137	0.390751	2.04356	0.384244	0.326111	-0.30919	1.09831	0.976745	-0.0985533	0.893052	-0.0739524	0.0643828	1.83043	-0.521104	-0.668499	-0.117118	-0.0873227	-0.768832
-0.136	0.0673084	1.49621	0.436515	-0.163637	-0.647153	0.804634	0.570683	-0.129266	0.733651	0.26441	0.372667	0.159332	-0.684964	-0.10584	2.22637	0.175535	0.0830017							-0.136	-0.614973	0.602687	-0.190292	0.187011	1.34809	0.664814	-0.0695647	-1.72771	-0.457365	0.129462	0.446619	-0.705719	-0.185061	-0.78242	-0.527285	0.255069	-1.02907
-0.135	-0.155499	-0.854358	0.647562	-0.653899	0.0887318	-1.13745	0.462189	0.286789	0.39667	0.540899	-0.218473	-1.37821	0.256608	0.253641	0.121775	0.00755903	0.456591							-0.135	0.386919	1.37855	-1.50781	-0.198681	0.353033	0.495013	0.644631	-4.0662	1.73774	0.0190186	0.970845	-0.260448	-0.293655	0.75492	1.19114	0.238693	-2.16722
-0.134	0.143344	-0.168124	-1.02288	0.678729	-1.10388	0.168701	0.148851	-0.180981	-0.177372	-0.0962366	-0.358219	-1.34543	0.366196	0.7542	2.41513	0.318561	0.627296							-0.134	-0.362199	0.992761	0.33609	0.224426	1.38511	-0.684108	-0.893566	-1.36532	2.07722	0.420995	0.710455	-0.209726	-0.403285	0.105123	-0.434544	-0.00789019	-1.24557
-0.133	-0.00067316	0.766878	-0.142302	-0.216379	-0.23412	0.167249	0.106778	0.906444	4.27856	0.393449	-0.55023	0.182297	-0.17078	0.167805	2.93321	-0.102216	1.42597							-0.133	-0.961795	0.442956	0.0336906	-0.36606	1.13204	-1.58409	0.177045	-1.25042	1.82925	-0.164715	0.401074	-1.40305	0.366493	0.0677047	-1.06534	0.486313	-0.150105
-0.132	1.37789	0.298017	-0.443659	-1.6733	0.464806	-1.20541	0.19472	0.638178	0.534842	0.237272	0.806083	-1.33149	0.160188	0.12726	1.48022	-0.355101	1.12709							-0.132	-0.0521767	1.9591	-0.175549	1.11515	0.0814313	0.22215	-0.404361	-0.978365	2.17671	-0.348593	-0.31059	-1.31652	-0.298087	-0.494839	-1.1624	0.0179942	-1.87575
-0.131	1.73637	-1.65997	-0.0288455	0.426479	0.202974	1.26928	0.681803	0.344537	-0.72121	0.0370676	-0.282467	-0.367109	-0.126177	-0.231238	1.13534	-0.922123	1.13209							-0.131	0.0143431	-0.234675	0.733276	0.175132	0.749062	-0.0941985	-0.688739	-1.1987	1.01267	-0.225868	-0.362745	-1.98553	-0.0697019	-0.79931	-1.65158	-0.20577	-0.468643
-0.13	-1.45049	-1.41998	0.80882	-0.456019	1.59884	0.835769	0.897469	-0.12545	-0.331101	0.611837	-0.20276	-0.377353	-0.13802	-0.662683	-1.08904	-1.37003	0.655432							-0.13	0.277837	0.653826	-0.307147	0.461104	-0.320577	-0.21531	-0.911013	-0.137614	0.11262	-0.561465	0.0246221	0.146849	0.790587	-1.6278	-0.71573	0.383515	-1.40749
-0.129	-1.27964	-0.174967	0.273929	-2.09107	-0.399865	-0.44366	-0.466203	-0.99859	-0.565734	0.0151432	-0.111516	-0.110341	0.315214	0.0362109	-0.234787	-0.645559	-0.0855646							-0.129	0.331431	0.0731324	-0.111804	1.77227	0.757617	0.347505	-0.273472	1.03608	0.740288	0.181486	-0.0395856	0.328449	1.0055	-1.97802	-1.45305	0.588729	0.0124388
-0.128	-0.616936	-0.262521	-0.0486412	0.198331	-0.731102	0.958621	-0.292147	-0.464852	-1.40157	-0.0475572	-0.120358	0.244158	-0.455316	-0.989563	0.799178	-1.61743	0.406846							-0.128	-0.610633	1.14002	-0.281683	-0.130204	-0.439672	-0.6428	-0.348616	-0.031048	2.17001	0.335756	-0.538765	0.45456	0.114298	-1.17325	-2.3413	0.355551	-1.34189
-0.127	-1.12656	0.363642	0.487012	-0.556242	0.0950529	-0.887923	-0.0625901	-0.79349	-1.5234	0.226147	-0.663578	-1.34173	0.0576068	-0.85005	-0.520826	-0.677596	1.27507							-0.127	0.760383	0.997642	-0.412874	1.00509	0.0452122	1.0915	-0.819371	-0.539219	1.95825	-0.00434002	-0.239264	0.254959	-0.726486	-0.435574	0.507881	-0.0018215	-0.506989
-0.126	0.190435	0.902825	-0.554854	0.311223	0.00930166	-0.543502	-0.288071	0.246542	0.275985	0.00753045	0.741539	-0.434113	-0.283103	0.734929	-0.328065	-1.30663	0.492136							-0.126	-0.98387	0.679344	0.575152	1.3226	1.62921	-1.10535	-0.269788	0.0918799	1.11289	0.301404	-0.0453311	-1.99404	-0.257297	-0.967171	-0.739438	-0.641408	1.135
-0.125	-0.868429	-0.41477	-0.582532	1.22725	1.4534	0.401471	0.548772	0.27979	0.287494	-1.00731	0.468905	-0.986296	-0.451722	0.593718	0.106883	-1.14081	1.81258							-0.125	0.194727	2.39877	-1.11337	-0.635375	0.736651	0.0615691	0.0598069	0.590903	0.827543	0.0289373	-0.0885476	0.00389439	1.01662	-0.173385	0.411109	-0.208216	-0.668551
-0.124	0.241359	0.605871	-0.599226	-0.298973	0.707105	0.406221	0.789492	-0.0839815	-0.920261	-0.672438	-0.0683308	-1.04513	0.574631	0.408173	-1.25755	-0.689746	0.596624							-0.124	0.414302	1.11725	0.53446	-0.80463	0.916008	0.954827	-0.637528	-0.217036	0.347794	0.515096	0.987873	-0.0269694	0.442039	-0.648858	-0.32998	-0.252661	0.635085
-0.123	0.214803	-0.642845	-0.489977	0.153539	0.627007	0.873347	0.315742	0.141459	-1.77291	-0.413891	0.283352	-0.218612	0.192132	0.77457	-0.605359	-2.4304	1.32899							-0.123	-0.466288	0.562486	0.476241	-0.854987	0.210756	-1.55782	-0.517459	0.0652283	1.07338	-0.276678	-0.286936	-0.214126	0.976597	-0.647574	0.0638751	-0.413191	0.603901
-0.122	-0.191454	-0.89451	-0.10325	-0.816256	1.2595	-0.0728505	0.833464	0.57824	0.123625	0.0652067	0.758415	-0.820675	-0.148649	0.926908	-0.0214611	-0.853722	1.33421							-0.122	0.263339	0.495548	-0.58377	-0.32488	0.141793	0.228597	-0.550658	0.662577	-0.0780611	-0.428886	0.429395	0.548727	0.499559	0.20915	-0.373416	0.00132114	-0.165421
-0.121	-0.149324	-0.571565	-0.911866	-1.19931	-0.448425	0.735728	0.581265	0.257023	0.217092	0.165984	0.39523	0.658542	-0.038933	0.208664	0.62036	-1.53094	1.13226							-0.121	-0.267833	-0.517316	0.924009	-0.121548	1.5204	-0.00723858	0.626327	1.19687	0.272643	0.0578354	1.79193	0.863774	0.0165807	0.759738	0.952661	-0.213646	0.13452
-0.12	-0.961625	-1.50286	-0.793552	1.17408	-0.0367485	-0.00480559	0.923797	-0.372947	-0.334015	0.501623	0.378119	0.539597	-0.400578	-0.24057	0.937586	-0.764049	2.80718							-0.12	1.11449	-0.182937	-0.963171	-0.503656	-0.501205	-0.8407	1.82815	-0.400048	0.136069	-0.393642	0.987568	0.249837	0.309783	-0.570619	0.757349	-0.576864	0.424469
-0.119	0.270951	0.851499	0.174249	-0.129592	0.081337	-0.586343	0.557155	1.02393	0.0951352	0.163002	0.764616	0.23677	-0.357324	-0.614309	2.17654	-1.0249	1.10944							-0.119	1.3215	-0.487033	-1.7312	0.357734	-0.327218	-1.05676	2.08727	-0.248533	0.29104	-0.582829	0.430913	0.304616	0.433208	-0.591612	-0.697354	0.151067	0.8474
-0.118	1.07453	-0.284087	0.599741	-0.211408	-0.205548	0.237302	-0.657252	0.616432	0.639526	0.702248	-1.4483	-0.486792	-0.249696	-0.895843	-0.0714496	-1.13234	0.0573861							-0.118	-0.647918	0.670839	-0.789921	-0.857512	-0.856675	0.0252715	1.73532	-0.223441	-0.117704	-0.61582	0.700859	-0.276529	1.23351	-0.920252	-0.0570724	-0.470154	0.53477
-0.117	-0.489878	-0.446243	-0.516597	-0.607134	1.60434	-0.849529	0.627949	0.806322	-0.385762	-0.160923	-1.23154	-0.397922	0.100039	0.335005	0.0209444	-1.68255	-0.371499							-0.117	1.33629	0.880918	-0.849557	-0.395499	-0.887712	-0.308999	-0.0230406	0.275225	-0.0313064	0.586418	0.015118	1.03162	1.05444	-0.479505	-0.211833	0.931312	0.178113
-0.116	0.895363	0.507035	-0.478352	0.46406	-0.20835	-0.785703	0.0189056	-0.117781	-0.642389	-0.551866	-0.347662	-0.59281	0.240514	-0.620464	1.21719	-2.08794	-0.99502							-0.116	0.628854	-0.469872	-0.217944	0.14277	0.942841	0.306361	0.954561	0.865453	0.719824	0.52301	0.806039	1.60219	1.0855	0.074761	-0.833231	0.525051	1.52309
-0.115	0.81503	-0.779554	0.235018	-0.523739	1.17279	0.781905	0.0327493	-0.349209	-0.780382	-0.348777	-0.344447	0.506562	0.584436	-1.66842	2.22275	-0.891846	1.2738							-0.115	0.62666	1.28648	-0.839162	-1.05891	0.513813	0.0436291	-0.132735	1.10642	-0.0573045	0.474853	1.73759	0.709489	-0.682743	-0.359149	-0.370707	-0.135177	0.476192
-0.114	0.247247	-0.369526	-0.219682	-1.65496	0.546921	1.09717	0.740763	0.679586	-0.455002	-0.358543	-0.137903	0.533023	0.10747	-1.37577	2.31666	0.271558	1.68991							-0.114	0.0138366	-1.4488	-0.116717	0.41515	-0.871551	-0.585309	-1.80077	-0.2631	-1.23551	0.25551	0.641414	1.43379	-2.08722	-0.163314	-0.55233	0.452919	-0.641096
-0.113	-1.07915	-0.137425	-0.026068	0.686827	1.3488	0.213823	-0.792802	0.545125	-0.279715	-0.15434	0.226402	0.106536	0.66479	-0.238341	0.498087	1.60814	-1.16468							-0.113	0.415353	-0.512635	-0.0243917	-0.231528	0.605787	-1.01897	0.144045	-0.460284	0.602185	0.0885942	-0.0407636	0.0431897	-0.158937	0.455607	0.601602	1.08985	0.541918
-0.112	-1.80535	-1.18631	0.176559	0.607581	0.247416	0.437473	-0.657272	1.24262	-1.33328	0.146405	0.758402	0.136172	1.36177	-0.113118	-0.678188	-0.243619	-1.1802							-0.112	0.442841	-1.39819	0.268565	0.129928	-1.18416	-0.140734	-0.754559	0.0860085	1.24608	-0.365332	0.0886291	0.748048	-0.0318338	-0.523805	0.655448	0.164938	-0.573303
-0.111	0.242575	1.08382	0.753502	0.621339	-0.72575	1.30426	-1.62129	-0.547067	-1.1099	-0.111217	-0.0786745	1.13159	-0.22964	0.203229	-0.185979	0.334921	-1.36928							-0.111	-0.571723	-0.677762	0.351676	0.153114	-0.349451	-1.85174	0.444172	-0.530917	0.472197	-0.35785	0.117956	-0.100626	0.582117	-0.722346	1.22663	0.143403	0.533402
-0.11	-0.167499	0.936951	0.644342	0.38573	0.68379	-1.29099	-0.385007	-0.860035	0.206344	0.184438	-2.14944	-0.75167	-0.293117	0.181239	1.02165	-0.0332167	-0.435345							-0.11	1.05945	0.857134	-0.832196	-0.148013	-0.206629	0.711328	0.389927	0.630998	-0.421863	-0.629327	0.313557	-0.616017	-0.777901	-1.22346	2.00218	-0.763933	-1.25424
-0.109	-0.409305	0.0546781	-0.984945	0.183939	0.287652	-0.735525	0.464061	0.699896	-0.204883	-0.845479	0.134045	0.0886002	-0.632012	0.331131	4.26048	0.29211	-0.00463434							-0.109	-0.144735	-0.282683	1.07912	0.866442	-0.320728	-0.521169	-0.57446	0.832612	0.0808273	1.16971	0.00244256	-0.996871	-2.64836	-4.35796	0.582581	-0.386522	-0.858414
-0.108	0.142935	-0.0988966	-0.544995	1.3626	-0.117431	-0.676382	-0.00887895	-0.190021	-0.219634	-0.20688	0.30421	0.456202	0.42584	0.253869	0.875711	-1.20049	1.50971							-0.108	-0.803687	-0.897156	0.24944	0.618919	-0.304371	-1.20126	-0.0627367	0.0466363	-0.310743	0.445564	-0.980549	-1.19929	-0.972972	-7.37469	1.00127	0.0358315	0.0956483
-0.107	0.204607	0.493898	-0.757792	-0.682893	-0.256207	-0.855777	-0.369277	0.416482	-0.0367461	0.16051	-0.164549	1.05263	-0.29302	0.423654	-0.590665	-0.733225	-0.178686							-0.107	-0.0505232	0.343559	-0.868157	0.654828	1.09466	-0.778593	-0.46306	0.235205	-0.40651	0.230132	-0.54672	0.482409	-0.320315	-3.82972	-0.216722	-0.761274	-1.49062
-0.106	1.4795	-0.500654	-0.141436	0.0308378	-0.133006	-0.217649	-0.0538175	0.447226	-0.211062	0.265828	-0.817296	0.262886	-0.131348	0.0519957	0.943374	-0.775728	0.738322							-0.106	-0.730033	-1.00974	-0.567515	-0.787425	1.47772	-0.539707	0.462334	-0.275927	-1.50407	0.296568	-0.2184	-0.775309	0.0907507	-1.48236	-1.75428	-0.121485	-0.438251
-0.105	-0.512904	-1.24891	0.847712	-0.866501	1.62821	-0.733605	1.27172	0.420402	-0.0973843	-0.212295	-0.109681	-0.184096	0.280545	-0.54643	0.246323	-1.04588	0.954863							-0.105	-0.317002	0.446358	-1.16331	-0.164463	0.118885	-0.390229	-0.932302	-0.139685	-1.3942	0.532429	-0.147255	-0.807257	0.310358	-0.536777	1.62243	-0.5904	-1.09327
-0.104	0.36672	0.465877	-0.108089	-1.3543	-1.21115	-0.374417	-0.581637	0.150969	-0.916079	0.200884	0.117114	-0.0282104	2.33151	0.120886	0.615715	0.0323671	-0.993017							-0.104	-0.69317	-0.474125	-0.361345	0.271189	0.587941	0.256763	-0.750668	-2.76653	-5.58181	0.480881	-0.67228	-0.18065	-1.23612	-0.576323	1.76003	-0.275644	0.214862
-0.103	-0.0732415	0.29902	0.288698	1.20386	-0.616479	0.319063	-0.348864	-0.609735	-1.09989	0.128699	0.093663	0.0791618	1.31426	0.0585066	0.471397	0.148621	0.18551							-0.103	-1.53626	0.0189279	0.634709	-0.777609	-0.843715	-0.457933	-0.356344	-4.64379	-5.43856	-0.500107	-0.72864	-0.683299	-0.565046	-0.552039	1.29251	-0.210989	-0.759005
-0.102	-1.11361	0.133329	0.576539	-0.605933	-0.582896	-1.09543	-1.25664	-0.685196	0.352288	0.169414	-0.427198	0.835914	-0.304757	-0.741714	0.567785	0.491197	-0.312645							-0.102	0.426528	1.35687	-1.42848	-0.589349	-1.31016	0.749335	-0.559232	-1.85592	-2.39786	-0.514692	-0.15494	0.400563	-1.06175	0.873989	-0.353614	-0.042981	0.619296
-0.101	1.02895	1.08486	-0.30948	-0.316087	-1.14146	0.222194	-1.43686	-0.594379	0.735048	0.223554	-0.531283	5.5915	-0.436092	-0.524995	0.350324	0.347658	0.188159							-0.101	-0.567089	-1.01189	-0.373059	-0.292086	-0.959954	-1.5442	0.403884	-0.481934	-0.375005	0.619357	-0.40375	-1.40396	-0.293252	-0.225186	-1.14864	-0.0536188	-0.173266
-0.1	-0.646567	-0.286332	-1.17769	1.14426	-0.0697155	-1.4865	-0.35855	-3.07024	0.330949	-0.1991	0.1351	1.6339	-1.16477	-0.249867	1.29376	0.0947669	0.352596							-0.1	0.552973	0.540353	-0.10601	-1.01366	-0.591748	-0.246767	-0.0983328	3.23129	-1.99617	0.610485	0.387175	-0.704929	-0.949298	0.379612	-1.50346	-0.431342	-0.282352
-0.099	0.288507	1.63559	-1.10119	0.392562	-0.0755874	0.0802464	-0.182704	-0.690528	0.414636	0.0673688	0.0590683	0.678142	-1.35449	-0.409886	1.01187	-0.00578484	-0.651172							-0.099	0.65926	-0.695055	1.29292	-0.32218	0.195049	0.270204	0.499344	0.927801	-0.297245	0.273228	0.249373	0.315584	0.192012	0.652721	-0.205754	-0.700397	0.807953
-0.098	0.680672	-0.396698	-0.327134	0.145846	0.342689	0.952105	-0.428294	0.739888	1.29426	1.66224	-0.352684	0.487396	-0.525801	-0.396371	0.21854	0.530653	-0.0885162							-0.098	-0.493535	0.635081	1.21834	1.0532	0.363467	-0.399931	-0.142552	-0.341764	0.891676	0.494826	0.395576	-0.379456	0.551359	0.843044	-0.601838	-0.555629	1.62924
-0.097	-0.490142	-0.825376	0.305885	-0.390941	0.865752	-0.615499	-0.131808	-0.400809	0.1294	1.62425	-0.132867	0.420311	0.523435	-0.649622	-0.231703	0.401063	1.57809							-0.097	1.16619	0.131504	-0.308766	1.56492	-0.794461	-0.121329	0.0541034	-1.43698	1.19043	-0.0276736	-0.0925597	0.396922	0.228247	1.54231	-1.15335	-0.404206	1.0818
-0.096	0.174509	-0.11448	-0.540303	-0.72666	-0.127566	-0.229202	-0.985536	0.416788	0.581693	1.17277	-0.617136	-0.0621029	0.593738	0.0132999	-0.0836939	0.331792	-0.0515626							-0.096	-0.492369	-0.127342	0.80871	1.04064	0.37417	1.51551	0.647989	-1.04	-0.0897157	-0.147345	-0.081822	-0.0775764	-0.4834	0.213058	-1.20247	0.0967041	-0.643332
-0.095	0.410845	-1.14288	0.657367	1.44834	-1.1934	0.923972	-0.342134	-0.368141	2.08997	1.69234	0.548993	-0.0222519	-0.173047	-0.817318	-0.0405157	-0.551877	-0.426416							-0.095	-0.395682	1.16067	-0.165036	-0.648651	-1.02412	-0.0410703	0.166105	-0.569028	-0.541464	0.250232	-0.22758	-0.609251	-0.764102	-0.0198619	-1.3489	1.29859	-0.00304304
-0.094	0.0151776	0.623339	-0.495977	-0.261948	-1.65973	0.127747	-1.05753	-0.793715	3.20918	2.20408	1.37542	-1.01409	-0.271598	-0.00781295	0.807659	-0.307175	-0.772113							-0.094	-0.161464	-1.03358	-0.178714	0.310298	-0.250416	0.519487	0.28081	-0.353092	-0.640477	1.54982	0.983398	0.278751	0.220538	-0.0502972	-1.08672	0.643275	-0.269943
-0.093	1.19476	0.449503	-0.475699	-0.437244	-0.417165	-0.842858	-0.46694	-1.36181	0.985451	-0.483298	0.159767	-1.67167	-0.507765	-0.656869	-0.27143	0.0755818	-0.26637							-0.093	-0.966696	0.605551	1.45764	-0.161289	1.23426	0.141572	0.631567	-0.124906	-0.34484	0.922204	0.0341977	0.218503	-1.12932	0.577363	-0.349466	0.594634	-0.738612
-0.092	0.517826	0.596916	-0.78846	-0.596081	1.08373	-0.303976	0.618934	-0.276615	0.36187	-1.53382	-0.273297	-0.593498	-0.761336	-1.12116	-0.228322	-0.304914	0.281777							-0.092	1.00846	1.19	0.820547	-0.923884	-0.621279	0.315361	-0.388598	0.356218	0.102831	-1.16195	0.7805	0.381552	-1.32959	-0.0653321	-0.0538011	1.28668	-0.964089
-0.091	1.80388	0.677413	-0.881794	0.585602	0.784877	-0.156989	-0.335299	-0.288713	0.915851	-0.500806	-0.488955	0.344205	0.0925158	-1.00037	0.189054	-0.46795	2.79181							-0.091	-0.371423	-1.13159	1.81171	-0.542548	0.501232	0.167953	-0.0623174	-0.156024	-0.15264	-0.636891	0.744046	1.43764	-0.495682	-0.350774	-2.88002	0.0414121	-1.48311
-0.09	2.00887	-1.54563	-0.175253	-0.583314	0.665224	-1.38378	0.121322	-1.278	0.00477898	0.253567	0.0257607	0.0715837	0.382396	-1.55055	-1.3426	-0.780335	0.65472							-0.09	0.190578	0.0580373	1.45934	-0.267339	0.659023	0.0333268	-0.402654	0.703312	-0.416769	0.505789	-0.404	0.273962	-0.293224	0.239069	-2.4587	-0.871308	0.368152
-0.089	0.249469	0.0892324	-0.508225	-1.32866	0.103153	-0.611904	0.784622	0.0923554	0.370254	0.135215	0.567767	0.131616	-0.531458	-0.553055	0.16597	-0.236081	0.19132							-0.089	1.04926	-0.870512	2.68855	0.270627	-0.0170305	-0.221026	0.823319	0.700498	0.72766	-0.832363	0.223216	0.641675	-0.0541633	0.0843018	-2.02053	-1.20688	1.21546
-0.088	0.372023	-1.25834	-0.698553	0.095661	1.22447	0.4079	0.447417	0.267078	-0.247186	-1.12289	0.205194	0.139716	0.439696	-1.48858	-0.144559	0.106731	-0.0294247							-0.088	-0.258556	-0.457825	1.82688	-0.105369	0.237874	0.183889	0.445435	-0.117475	0.254925	1.20215	-0.312979	-0.310713	-2.87137	1.23192	0.168281	-0.135528	1.32452
-0.087	-0.291829	-1.48678	-0.113769	-0.541452	-0.462744	-0.484192	0.482264	0.555904	0.046421	-0.694597	-0.332719	0.422329	-0.452481	-1.87763	0.945858	-0.833204	-1.21266							-0.087	-0.0958684	0.094538	0.94132	0.193224	-0.437819	0.715703	0.762083	0.265023	-0.243314	1.05541	-0.276793	0.111748	-0.522762	0.571815	0.624978	0.946823	0.525649
-0.086	-0.655895	1.26401	-0.131834	0.7602	-0.37832	0.956194	0.854562	-0.51399	0.113908	-0.70275	-0.0400273	0.0506968	-1.04229	-1.57141	1.36565	-1.11377	-0.605012							-0.086	-0.680815	-1.1824	1.01601	-0.255146	0.545617	-0.344435	-1.04292	0.639789	0.100853	-0.410992	-0.0673633	0.0264984	1.78616	1.24903	0.599424	1.96944	0.381212
-0.085	-0.113858	-0.49015	0.849242	0.791547	-0.436794	-1.02034	-0.310956	0.494377	-0.230731	0.00450508	0.0994748	-0.802664	-0.716033	-1.96362	-0.0517831	0.649035	0.735092							-0.085	0.396014	-0.092396	-1.04864	-0.000770628	-0.0575551	0.287915	0.129944	-0.215651	-0.21587	0.928479	-0.0377462	0.224542	1.27721	1.08524	0.394652	1.08815	-0.0531064
-0.084	-0.179661	0.475302	-1.16418	0.807356	-0.985186	-0.566598	0.592562	0.0391514	0.0175768	-0.29855	-0.24598	-0.607459	-0.539671	-0.293269	-0.110129	0.471746	0.520082							-0.084	0.00265557	-0.119675	0.131578	-0.00980586	-0.500836	-0.471237	0.0954707	-0.642363	-0.0756551	0.672185	0.649087	0.829224	0.266447	-0.187526	-1.70685	-0.597618	-0.0927044
-0.083	0.364756	0.343414	-0.770587	1.35223	0.241889	-0.25806	1.11026	0.0929386	-0.212205	0.599084	-0.43375	0.514654	-0.999165	0.435543	-0.947052	-0.527231	0.0988551							-0.083	-0.185356	-0.639837	0.654039	-1.34541	1.49448	-1.34805	0.557177	-0.245845	0.125319	0.533163	1.21872	0.245711	0.511805	-0.0821153	-0.20957	0.922039	0.826624
-0.082	0.108526	0.0675081	0.00635399	-0.949968	0.621865	-1.06541	0.785158	1.07502	-0.836828	0.0149611	-1.79317	-0.197487	0.532478	0.387639	-0.221561	0.48752	0.743661							-0.082	1.12698	-0.767992	0.482811	0.256519	0.359428	-0.108215	1.04694	0.0751337	0.760991	0.677295	2.16269	0.484786	0.0777433	0.0527213	-1.25051	0.300777	0.291162
-0.081	0.806705	-0.0655197	-0.902698	-0.782003	0.328267	2.04807	2.23815	4.27713	-1.3214	0.478961	-1.09838	0.931329	0.408637	-0.410451	0.138573	0.565262	2.33086							-0.081	-0.0744465	0.904459	0.906153	0.380897	1.32412	0.0770458	-0.477221	-0.178254	-0.0770523	0.326494	1.05539	1.88472	-0.500747	-0.329785	0.0868876	-0.492767	2.09797
-0.08	-1.50534	-0.361937	-0.499017	0.138124	1.03244	0.908388	0.333883	4.19812	-0.0742468	0.380869	0.398753	0.321571	-0.442574	-0.568014	-0.49742	0.184052	2.11472							-0.08	1.1587	0.8774	0.525711	0.103203	0.407164	-0.227037	-0.945043	-0.709827	0.269249	-1.0571	0.0331689	0.710413	0.617672	-0.0133449	0.479234	-0.673417	0.514577
-0.079	-1.39938	0.754465	0.179632	-1.37284	0.477171	0.381063	0.547589	1.22067	0.0496658	-0.554369	1.30918	0.755055	-0.0414527	-0.825205	-0.378283	0.50657	-1.43588							-0.079	-0.641804	-0.685611	0.0692661	1.10872	-0.304764	1.36048	-0.148026	-0.408307	0.440657	-0.45841	0.460446	0.690616	-0.259468	-0.115743	0.220453	-0.0970733	0.443472
-0.078	-1.27722	-0.110955	-1.93879	0.541247	-0.11135	1.60354	2.41683	0.39971	2.00819	0.0782203	3.23035	1.57663	-0.163496	-1.79966	0.519558	2.18815	-0.88403							-0.078	-0.1276	-0.500433	2.07376	-1.37708	0.113334	0.778318	0.521586	0.221653	-0.0868137	-0.700178	-0.358287	-0.198939	-0.202028	-0.0162144	0.951118	0.276117	-1.33906
-0.077	-0.439338	-0.153584	-0.953667	-0.0553384	-0.913668	-0.753629	1.6824	-0.115539	2.5077	0.0450645	6.9399	-0.395785	-0.747556	-0.781367	-0.00223809	1.18766	-0.630791							-0.077	-0.772414	-0.0971991	2.49003	-0.746444	-0.399801	1.06207	-2.97433	0.586191	-0.114196	-0.834977	0.508743	0.407729	-0.857769	0.672476	0.598259	-0.0351876	1.09068
-0.076	-0.0450224	0.75343	-1.03032	-0.190195	-0.478138	-0.557285	0.737438	0.66833	0.98639	-0.772078	1.49858	-1.36959	-0.7578	0.923558	-0.389003	0.54847	-0.0790668							-0.076	-1.90034	-1.11397	2.55662	0.95098	0.708568	-1.60558	-2.05164	0.60441	-1.09049	1.57487	-0.0167933	-0.321136	0.65334	0.853746	1.87183	-0.0271409	-0.245875
-0.075	-0.914139	0.354577	-1.00319	1.00734	0.679537	0.189236	1.87231	0.588496	-0.544399	0.571573	-0.252042	-1.15121	-0.714977	0.606757	-0.265342	-0.605954	0.506061							-0.075	-0.722407	0.562304	-0.64974	-0.983243	-1.47462	-0.315621	-0.778515	0.442527	-0.879309	0.2946	0.888617	-0.854677	1.58622	-0.513822	2.12444	0.0473082	-0.0159954
-0.074	-0.38819	1.69045	-0.601147	0.0685166	-0.790507	-0.351926	3.27183	0.0905074	-1.21618	1.4156	-1.56818	-0.674476	0.0461309	0.0709508	0.506824	-1.64612	0.999103							-0.074	0.0466142	-1.2269	-0.752563	0.174506	-1.24498	0.848569	-0.692594	0.189617	-0.528486	-0.351837	0.626898	-2.00378	0.173265	-0.564061	0.473795	1.04869	0.423701
-0.073	-0.0686617	-0.200224	-0.528304	-0.360334	0.0612761	-0.18078	3.00644	-0.575987	-0.539246	0.135242	0.243108	0.233447	0.00752729	-0.079836	0.282929	-1.53594	-0.217328							-0.073	-1.46353	-0.477385	-0.42405	0.110895	-0.506718	-0.819189	-0.451669	0.642573	-0.612729	0.0460639	-0.107092	-0.573833	0.630262	-0.421505	0.381818	0.836136	-0.447517
-0.072	-0.32797	-0.598934	0.0781364	-1.45729	0.13178	-0.754641	1.23398	-0.633677	0.171131	3.02746	0.125075	-0.458121	-0.221448	0.0762148	-0.0317112	-0.706282	0.47718							-0.072	0.132047	-1.71977	-0.0757404	1.8197	-1.49762	1.01335	-2.86923	-0.490226	0.0857995	-0.551025	-0.703839	-0.0779438	0.514182	0.576438	0.0821851	0.0929382	-1.97745
-0.071	-1.02165	0.353425	0.599814	-1.1377	-1.08458	0.864247	0.986751	-0.219394	0.403767	2.48948	-1.04164	0.682306	-0.199536	-0.475392	-0.273755	-0.097818	-1.09736							-0.071	0.273141	-0.889741	1.03855	1.53719	0.25145	1.06984	-0.567151	0.417296	0.00841862	1.46401	-0.801965	-0.730734	0.563045	0.125776	-0.0337064	0.0753371	-0.369114
-0.07	-0.108645	0.128896	0.418086	1.51389	-1.64976	0.662236	1.88905	-0.513528	0.243484	1.07374	-2.62829	0.481436	-0.635942	0.00982196	-0.081799	-0.710728	-0.205286							-0.07	0.490003	0.618875	0.927631	-0.358884	-0.905359	0.421427	-2.58161	-0.365048	1.46098	1.60834	-0.85724	-0.754816	0.876894	0.731442	-0.761943	0.50124	0.237638
-0.069	-0.824803	0.719311	0.610744	-0.663473	-1.73149	1.05541	0.550897	0.202637	-1.05252	2.56912	-1.13277	-1.39272	0.165957	0.176956	-0.0791563	-0.631645	2.18995							-0.069	-1.53273	-0.787606	-0.107288	1.70099	-1.57749	0.46639	-1.97314	1.03131	2.29877	0.803264	-0.220797	-0.228111	0.0907124	1.07244	-1.32934	0.740487	-0.12326
-0.068	-0.0381916	0.738811	-0.673525	-0.0398824	-1.04167	0.303068	0.014174	-0.0945195	-0.305709	0.318483	0.5413	-2.22055	0.181239	0.263118	-1.24533	-0.435619	2.80077							-0.068	-0.0366682	-0.393606	2.81917	0.249797	0.49785	-0.795791	-1.17088	0.407148	-0.0203982	0.00789575	0.740057	0.331957	-0.22849	0.361703	-0.824408	-0.379282	-0.730525
-0.067	0.160959	-0.524212	-0.984361	0.0423451	0.125393	-0.925601	-0.102763	0.503959	0.27057	-0.058669	1.38775	-0.984	1.14457	-0.185128	-1.15741	0.167969	0.184441							-0.067	0.378186	0.689621	0.479789	-1.26108	-1.86513	-0.440368	-2.69037	0.154213	0.00640363	-0.507125	0.312301	1.07535	-0.061699	0.76871	0.547514	-0.473808	-1.82766
-0.066	0.168739	1.39918	-0.295754	1.90282	-1.52094	-0.0151073	-1.29334	0.378177	0.213189	-0.39439	0.130159	0.182238	1.59655	0.0964366	0.0227314	0.48384	-0.469752							-0.066	0.500265	-1.15876	1.03873	-0.141964	0.147371	-0.487126	-1.42506	0.812299	0.138367	-0.279172	0.327228	-0.586132	-0.265059	0.647092	0.416207	0.118571	-0.432517
-0.065	0.787332	-1.49953	0.207965	-0.828543	0.370956	-0.646719	-0.268546	-0.00137312	-1.04851	0.785772	0.317955	0.01203	1.02567	0.489123	0.116371	1.94217	-0.633452							-0.065	0.259273	0.284256	0.6414	-0.551275	-0.278517	-1.52398	-0.080253	0.77423	-0.134438	-0.675019	-0.378507	-1.57155	0.116276	-0.270141	0.80114	-0.0459648	-0.851759
-0.064	-0.0777264	-0.00849199	-0.662478	-0.982999	0.695943	-0.441861	0.411508	-2.00552	-1.9759	0.206275	0.0488665	0.462067	3.6765	-0.252774	-0.775761	0.504305	-0.328873							-0.064	-0.152884	-0.977735	0.537232	0.556136	-0.712839	0.731528	-0.40378	2.48976	0.702167	0.0765558	0.151539	-0.14679	0.365218	-0.171953	-0.128583	1.39629	-0.469667
-0.063	-1.31947	-0.41173	0.643281	0.291232	0.246925	0.314453	-0.784081	-1.06221	-1.0195	0.29313	-0.171724	-0.345088	4.90341	-0.0146957	-0.906288	-0.938939	0.861154							-0.063	0.467451	0.576452	0.220039	-0.980879	0.203895	-0.348684	-0.284404	0.713427	1.72148	-1.26249	-2.7533	-0.979975	0.345839	0.260156	-0.261518	1.22828	-1.28048
-0.062	-1.36266	-0.0343139	0.100179	-1.3996	0.316233	0.158646	-1.47409	-0.586234	-1.30244	-0.793083	-0.0381167	0.290066	0.869819	0.334802	-0.160443	-0.378751	-1.4503							-0.062	-0.400269	0.249279	0.168754	-0.75158	-0.315789	-0.135941	-1.02877	1.1139	-0.252038	0.352527	-4.42153	-0.508888	-0.171992	0.139054	1.1355	0.151816	-0.700283
-0.061	-0.141364	0.0301343	0.942153	0.280068	-1.24776	0.41776	-1.57026	-0.304934	-1.35286	-0.230896	-0.729899	0.542418	0.225603	0.632608	-0.245507	0.0156828	-1.4804							-0.061	-0.174657	-1.23983	0.0120586	-0.40475	-0.0719134	-1.07135	-0.420933	1.11763	0.636626	0.396025	-1.83968	0.270976	-0.330125	0.725224	0.550401	0.098883	-0.102942
-0.06	-0.622718	-0.559766	0.269298	1.13826	0.563682	-0.965756	-0.52957	1.8879	-0.177769	-1.09332	-0.374249	-0.753243	0.190878	0.848405	-0.425453	0.490197	-0.106091							-0.06	0.419553	1.293	0.304759	-0.419122	0.0190019	-1.04765	0.410394	-0.152842	-4.27448	0.833186	-0.944639	0.23074	0.000502557	-0.588357	0.197272	-0.251847	-0.779565
-0.059	0.429184	-0.0268512	-0.873141	-0.737899	1.63591	-1.38073	0.587526	1.37515	-1.18804	-1.91266	-0.496458	0.236508	-0.56649	0.412007	-0.635543	0.31409	0.131265							-0.059	1.18405	0.165712	0.330062	-0.00167423	0.406305	-0.00269127	0.808348	-0.42466	-3.18725	0.437046	-0.203683	1.04142	-2.65428	0.245889	-1.68033	-0.0693965	-0.288821
-0.058	0.724208	0.0796835	0.958398	0.99398	0.232564	0.0760718	0.212646	-0.190317	-1.20282	-2.2626	0.787423	0.29164	-0.235728	0.606327	0.0388277	-0.400509	0.533289							-0.058	0.502308	-0.27759	-0.378209	-1.87195	0.723229	-0.899619	0.0487974	0.0759776	-0.697958	1.075	0.594934	-0.680053	-3.48715	-0.112205	-0.911026	0.238839	-0.936734
-0.057	0.722277	-0.427167	2.54758	-1.15762	1.17619	-0.576705	-0.272474	-0.26806	-1.64618	-0.638278	-0.711947	-0.684676	-0.226097	-0.08587	4.08221	-0.497206	-1.01243							-0.057	0.703657	1.6482	-1.00402	0.409418	-0.107695	1.05845	0.367143	-1.49202	1.61686	1.81293	1.02863	-0.228562	-2.88845	0.967377	0.51925	0.475875	-0.811422
-0.056	0.86022	0.883349	1.67018	-1.43993	0.472399	0.77949	0.159574	-0.155614	0.0999755	-0.696565	-1.38868	-0.169196	-0.432394	0.147625	2.54845	-0.406305	-0.395725							-0.056	1.62939	-0.478943	0.700358	-0.575751	1.64034	-0.420718	-0.364471	-3.11412	0.0036635	1.66415	1.35614	1.15739	0.280354	-0.101883	-0.258793	0.676035	-0.196218
-0.055	-0.554798	-0.983843	-0.198687	-0.306631	1.55673	0.361727	-0.200038	-1.32262	-1.52374	-2.26601	-0.504036	0.559161	-0.223814	0.0693623	0.239084	0.472165	0.175489							-0.055	0.601631	1.72084	0.0815378	0.0831133	0.458971	-0.620477	1.0213	-3.66975	-0.5246	1.6552	0.132663	0.0256116	0.37385	0.638658	1.23125	0.0576944	0.531718
-0.054	0.0394925	-0.659416	-0.645033	-0.137971	0.0913335	0.138783	-0.179236	-0.862616	-3.51151	-1.21879	-0.94263	1.22251	2.07518	0.382113	0.691219	0.992323	-0.907954							-0.054	-0.339908	-0.472429	0.791764	0.946096	0.272037	-1.00085	0.3337	-1.41197	0.0656799	1.33111	0.832124	0.856029	-0.486301	0.930972	0.508002	0.00584088	0.655559
-0.053	-0.724139	-0.525521	-0.249842	0.798591	-0.584672	0.783942	-0.55773	0.218691	-0.589503	-0.725105	0.0921529	1.23045	1.00592	0.893827	1.87656	0.556032	-0.0691645							-0.053	0.176277	0.364523	0.592557	-0.522455	0.545451	-0.673324	0.118244	-0.122055	-1.21058	0.934774	-0.715315	-1.88113	-0.118763	0.384727	1.53812	0.906706	0.279177
-0.052	0.0170168	-0.538016	1.52905	0.658013	-0.314838	-0.308831	0.523279	-0.0087727	-0.145588	-0.755032	-1.12555	0.0356303	0.167636	0.940201	1.48174	0.100687	0.33444							-0.052	0.307084	-0.88504	-1.3379	-0.319322	1.08265	0.575617	-0.446088	-0.448397	-0.553993	0.224213	0.144443	-0.832148	-0.634957	0.174853	0.277812	1.60438	2.05863
-0.051	0.893719	0.14901	-0.722315	-0.443127	0.429737	-0.740281	-0.90011	0.269801	-0.342167	-2.76425	-1.31269	0.117992	-0.246851	0.649916	0.12798	0.613443	-0.42191							-0.051	-0.277707	-0.565187	0.252899	-0.831362	1.31129	-0.743417	1.10806	0.381588	1.04256	2.52237	0.690551	-0.178267	-0.971736	-0.127449	0.352209	0.763198	2.80728
-0.05	-0.533303	0.922523	0.280686	0.198782	1.05618	-0.722348	-0.0546215	0.257506	-0.0109631	-1.03678	-1.4139	0.693811	-0.565542	0.879275	0.0849894	-0.0941984	-0.408059							-0.05	0.133636	0.415811	-1.042	-2.05373	0.247419	-1.1835	0.671007	0.284657	0.1315	0.376963	0.556804	0.354113	-0.40485	0.695384	1.45758	1.29763	1.32731
-0.049	-0.140017	1.81445	-0.048197	0.0521215	0.120401	-1.13482	-0.238677	-1.14061	1.07019	0.182617	-1.1003	2.24475	-2.60087	0.880176	0.935741	-0.655254	0.794412							-0.049	0.232743	-0.824843	-0.295567	0.218457	0.618071	-0.790585	0.433855	0.69122	0.848813	-0.625864	-0.416578	1.72657	-1.7869	0.0543769	0.826988	1.64428	0.159805
-0.048	2.49876	-0.0271665	-0.343931	0.761729	0.26424	0.527239	-0.438574	-1.25826	0.676482	-0.33337	-0.794045	3.82748	-2.12947	0.874831	-0.215867	-0.586738	-0.269824							-0.048	-0.2752	0.617526	-0.796037	-0.0451265	1.56473	-0.38943	2.03005	-0.160811	-0.272534	-0.177785	-0.441769	0.51764	-0.330196	-0.46321	0.113605	1.66703	0.624838
-0.047	-0.925016	-0.153771	0.781919	-0.0515679	0.18801	-0.766131	0.0613585	0.955008	0.607653	-1.51216	-1.68401	3.1046	-0.64255	0.453502	0.0468747	-0.106521	-0.241775							-0.047	1.10308	0.629546	-1.06279	0.529039	-0.71889	-0.570645	1.13605	-0.916293	0.947302	1.12818	0.732941	0.335094	-0.271491	0.148751	0.801246	-0.330969	-0.478835
-0.046	0.201076	0.104684	0.188658	0.755517	-1.05618	0.0415827	-0.483251	0.528536	1.37559	0.493813	-0.0298322	2.05793	-0.383287	-0.279973	0.162799	-0.406218	-1.53182							-0.046	-0.0196314	-0.620738	0.415119	0.930298	1.8405	-0.170105	1.20562	-0.0723691	0.172668	-0.430007	-0.479496	-0.0807925	-1.44985	1.50642	0.683793	0.51013	0.337387
-0.045	0.146587	-0.0713826	0.705259	1.86986	-0.800378	1.56647	-0.705234	0.499236	2.01538	4.60155	0.406561	0.376658	-0.993544	-0.54181	0.404634	-1.1163	-2.00061							-0.045	0.245376	-0.00526731	-0.38352	-0.442373	-0.358862	-0.459769	0.144944	-0.0770799	-0.758558	0.164845	0.434182	-0.152227	-0.0785531	-0.174397	-0.190887	2.77309	-0.329622
-0.044	0.10202	0.804349	0.111107	-0.262172	-0.955981	0.0895092	-0.341471	0.173738	0.886739	1.53209	0.448792	0.245789	-1.06692	-0.0814235	0.89537	-0.508926	-0.437944							-0.044	-0.651165	-0.345733	-0.620129	-0.120079	0.237409	0.0506569	0.538239	-0.230092	-0.702583	-4.48234	1.68997	0.143259	0.398721	-0.148565	-0.492541	-3.95438	0.380768
-0.043	1.71395	0.68209	1.07231	0.0721602	-0.813026	-1.05881	-1.06859	-0.02282	0.222018	0.34881	0.0699019	-0.829371	0.241955	0.420527	-0.755298	0.673234	0.550702							-0.043	-0.113889	-0.377725	-0.111236	-0.388863	-0.022626	-0.254643	1.04924	0.144476	-0.767022	-6.79182	0.784917	1.04677	-0.00170237	-0.144181	-1.34113	-7.55819	0.409775
-0.042	0.939472	-0.831256	-0.174368	0.359731	0.457721	0.38204	-0.516078	0.0361606	0.283283	-0.608826	1.49429	-0.828401	-0.107565	0.54534	-0.052318	0.0929703	0.865621							-0.042	0.269857	0.038392	-0.0558177	-0.308143	-0.580111	-0.144028	-0.325045	0.236721	-0.513682	-4.34803	0.689869	1.31093	0.882061	-0.24332	-1.9943	-2.58182	-0.537709
-0.041	0.919876	0.799805	-0.825937	0.87434	-0.905816	0.520776	-1.24394	-0.896162	0.0492003	0.455265	2.4289	-0.221833	-1.0541	0.708203	-0.15008	0.486919	2.24907							-0.041	-1.08813	-0.366449	0.724006	0.27776	0.34081	0.0571524	0.960602	0.409002	1.30037	-1.68996	-0.47016	-0.299057	1.08101	-0.0953692	-0.77213	-0.489099	0.489829
-0.04	0.0815226	0.140071	0.580496	-0.0793641	0.361762	0.590461	-1.35921	-0.444348	-2.75139	-0.832414	0.127248	-1.16821	-1.54263	0.662156	-0.42219	2.55832	0.48941							-0.04	-0.836195	0.241929	-0.289758	0.342237	-0.182739	-0.354147	0.0908042	-0.080795	2.64352	0.570591	1.85725	-0.636571	1.46439	-0.563194	0.135407	-1.06619	0.227941
-0.039	0.452529	0.299565	-0.0765083	-0.0599197	0.717064	1.10744	-0.136299	-0.124481	-1.00936	-0.693116	-0.549247	-0.476685	-0.224905	1.02873	0.536839	3.34689	-0.466387							-0.039	-0.0296961	-1.02781	-0.47432	-0.0188687	-0.566705	0.473872	-0.427398	-1.30427	1.12791	0.169099	0.645215	-0.0761293	-0.808878	-0.73755	-0.863699	-0.249786	-1.27782
-0.038	-0.164467	-0.53081	0.48408	0.449467	0.948922	0.0468308	-0.978473	-0.132857	-0.420676	-0.808175	1.50249	0.875591	0.41246	-0.0118912	-0.162673	3.99678	0.131308							-0.038	-0.441921	-0.653679	0.778663	-0.311029	-0.350411	-0.113278	-0.444708	-0.904309	0.105527	-1.3437	-0.0214347	-0.688042	-1.10069	0.0270472	-0.285089	0.287232	-1.53964
-0.037	-0.448668	-0.850009	-0.450408	0.55537	-0.0283977	-0.109726	0.13852	-0.27038	0.0852149	0.353982	0.557546	0.269459	-0.624654	0.669514	-0.548147	0.865854	-0.941952							-0.037	-0.00567156	0.294963	0.382907	1.25961	-0.278283	0.97895	-1.291	0.186135	-0.121335	-1.54363	0.762364	-0.844089	0.33045	-1.16709	0.0671321	-0.805671	-1.16205
-0.036	-0.112012	0.9481	0.223573	0.528156	0.215061	1.57435	-0.106303	0.408508	-0.681368	-0.220481	0.846982	0.36807	4.11165	0.661785	0.231519	0.97012	0.603023							-0.036	0.413154	-0.879113	-0.493908	-0.113886	0.167082	1.1162	0.210926	-0.517719	1.55548	0.263781	-0.203388	-1.40838	2.02766	-0.697839	-0.1021	-0.40479	-0.196837
-0.035	-0.417976	-0.303677	-0.230111	-0.271636	1.0662	-0.427848	0.00144951	0.0353987	0.420923	-1.1333	-0.949078	-1.20726	4.43483	0.355775	-0.874424	0.099169	0.0430802							-0.035	-0.192233	0.710282	-1.14276	-0.806217	-2.34845	0.134316	0.888221	-0.248127	0.0280317	0.147332	0.664937	0.676597	0.204062	-0.338725	0.925097	-0.913152	-1.5922
-0.034	0.258839	0.0379163	-0.704311	0.663044	0.554551	-1.63707	0.571937	-0.0343172	-0.637593	-2.92665	-0.281703	-1.98411	1.04869	1.12889	-0.57655	0.447413	1.27495							-0.034	0.199761	-0.294687	-0.207392	1.18393	-1.80907	-0.516028	-0.252187	1.29305	-0.264618	0.0230267	-0.330037	0.532065	-3.61428	-0.327272	0.00406566	-1.23714	-0.430451
-0.033	0.346976	0.721787	0.203288	0.108842	1.20156	-0.272176	0.32883	3.44114	0.0346577	-1.81707	-0.40814	-0.743927	-0.234103	0.738008	-1.31846	-0.318996	0.613153							-0.033	-0.476449	-0.635838	0.710593	-1.30315	-1.25912	-0.121351	0.354344	0.696165	-0.741121	0.992157	0.715338	0.600712	-2.93274	-0.391975	0.120794	-0.279679	-0.117754
-0.032	-1.25655	0.248376	1.01128	-1.73804	1.70631	-0.94684	0.858687	2.09549	0.108597	-1.57205	-1.57164	-1.74613	-0.44762	1.00495	-1.51872	0.296507	-0.308576							-0.032	0.489322	0.150676	-0.0484651	0.518271	-2.38634	0.896958	-0.704406	0.682509	0.805663	1.32985	0.863652	0.289773	-2.36334	0.0723007	-0.24626	-0.503044	-1.19385
-0.031	1.41916	0.246353	0.907142	-0.118344	0.139249	1.02761	0.248799	0.194061	5.24517	-1.76364	-1.36357	-1.66781	-0.144401	0.542028	-0.704846	0.448496	-0.666005							-0.031	-0.917559	-1.72719	1.25733	0.929545	-1.32718	0.529747	-0.911825	0.0915023	0.433977	0.518326	-0.538484	0.434341	-1.72538	0.25392	-0.336133	-0.984263	0.442161
-0.03	-1.29967	-0.265789	1.08532	-1.03018	0.91533	-0.102415	1.04172	2.45955	3.11316	0.317367	0.377433	-0.68017	2.20969	0.1678	-1.71785	-0.147187	-0.34342							-0.03	0.215805	-0.082317	-0.713294	-0.437731	-1.22157	0.850785	-1.10291	-0.409329	0.162903	0.293855	-0.738439	0.735315	-0.653237	0.498575	1.87716	-0.0531557	-2.39733
-0.029	0.0297631	0.325017	0.194106	-1.13034	-0.50193	-0.698377	-0.135148	7.2038	-0.788685	-1.35466	-0.621067	-0.712885	1.46785	0.733178	-1.10607	0.398469	-1.1321							-0.029	0.739881	-0.0636013	-0.0401486	0.013845	-0.54365	0.839344	0.0337989	-0.150064	0.885153	0.577039	-0.249394	2.7811	0.836717	-0.704177	-0.905472	-0.177034	0.0622313
-0.028	0.668892	-0.766056	0.206727	1.21592	0.674496	1.85483	0.0875063	1.213	-0.275999	0.917585	-0.170463	0.59112	-0.597814	0.116411	-1.02599	-0.499363	-0.673675							-0.028	-0.994633	0.392041	0.857198	-1.06094	-0.85637	0.111555	-0.397192	0.722877	-1.35855	-0.569291	-0.438405	1.67343	0.451415	-0.157971	-0.834818	0.406463	-1.03342
-0.027	-1.32155	0.0839264	1.37066	0.524465	-0.834639	-0.85114	-0.167021	0.28964	0.782507	0.667053	-1.60119	-1.21845	-0.400769	-0.314419	-0.730209	-1.34679	-1.60901							-0.027	1.79387	0.444916	-0.846633	-1.44518	-2.16819	0.883579	0.157749	0.371378	-0.779131	-0.970666	1.24818	0.407123	-0.437662	0.68154	0.24468	2.21982	-0.397535
-0.026	1.38193	0.0438782	-0.425426	-0.652328	0.216444	-0.0826059	0.0856725	-0.231618	1.06266	2.72007	-1.62271	0.208859	-0.617279	0.239993	1.07273	-0.844548	-1.80219							-0.026	-0.412755	-0.938405	0.91264	-0.966288	-0.263347	-1.4447	0.152717	-0.32163	-0.776704	0.170777	2.35577	-0.388933	-0.823302	-0.0696062	0.745249	2.03384	0.415437
-0.025	0.365362	-0.620801	0.253932	0.915488	1.43774	0.0204912	1.08839	-0.541806	0.668225	0.899559	-0.0709026	-0.745607	-0.00942753	0.850715	0.0985709	-1.61876	0.0270151							-0.025	0.883514	0.81085	-0.839256	-0.836142	-1.20932	-0.342846	0.966227	-0.00513412	-0.681319	-0.0806348	1.279	-1.29929	0.0823796	-0.896624	1.00131	2.85959	-0.621606
-0.024	0.915264	1.00265	-0.0795271	-0.138554	-0.800776	-0.70463	0.57772	-0.780677	1.56546	-0.271968	0.213466	-0.509282	0.992897	0.42617	1.42572	-0.0515753	-1.11439							-0.024	1.41718	0.395994	-0.112518	0.191575	-0.773655	0.517642	0.144307	0.798726	-0.365538	1.40323	0.117002	0.579547	-1.31486	-0.511961	0.744232	0.539853	0.330622
-0.023	1.65381	-0.35098	0.843922	-0.373834	-0.304948	1.62217	0.204132	-1.16562	1.46163	-1.46554	0.486443	0.284707	-0.280661	-0.263885	0.0855351	-0.957467	-1.36457							-0.023	0.856365	-0.525772	0.170126	-0.756903	0.281435	-1.5106	0.210754	0.329568	-0.910411	0.434096	-0.271892	0.43494	0.594862	-0.521659	-0.000414908	1.63287	0.693416
-0.022	-0.093332	-0.321964	2.25276	-1.42832	-0.0856583	-0.162202	0.290639	-1.01674	-0.515904	-0.857314	0.704293	0.784883	1.49962	-0.719169	0.465643	-1.25212	-0.532389							-0.022	1.01677	-1.31804	-1.15899	-0.241851	-0.689212	0.150769	0.987307	0.275652	0.960155	-0.895624	-0.931249	0.35209	1.55146	-0.566344	0.304837	1.09008	-0.313407
-0.021	-0.680849	-1.31075	1.04116	-1.20949	-1.76504	0.371783	-0.738865	0.0196179	-2.06377	0.678394	0.301967	-0.270129	2.48833	-1.6136	0.604452	-0.907948	-0.506887							-0.021	-1.4617	-1.91001	0.676195	0.580576	0.583939	0.469745	0.63318	-0.261927	1.16125	-2.88394	-1.23006	0.486568	-2.00978	-0.17104	-0.315135	1.01899	0.947025
-0.02	-1.58258	-1.36711	2.88514	0.251041	0.437215	0.508605	-0.129773	-0.371124	-0.241058	-0.0615151	-0.257082	-0.353552	2.33385	-0.685234	0.480839	0.00569525	-1.09243							-0.02	0.336646	-1.34317	0.00682476	-1.50923	-1.51346	-0.282763	-1.12467	-0.0192055	-0.116474	-0.152247	-0.872732	-0.554877	0.10356	0.123893	0.644952	0.151736	0.773835
-0.019	0.748542	1.17752	2.81568	-0.446758	-0.471845	0.353098	-0.337716	-0.711239	-0.565832	-0.086112	-0.753917	-0.819559	0.312074	-0.209313	-0.279038	0.54166	-1.67058							-0.019	0.604247	-0.87199	-0.332633	0.526278	-0.418688	-0.0686248	-0.992226	-0.0033446	1.3905	-0.119135	0.938154	0.416325	1.01284	-0.077434	-0.603565	0.484303	1.70608
-0.018	0.396894	-0.93939	2.76958	0.692188	-0.0888565	-0.196571	-0.520919	-0.983147	-2.0117	1.55588	-0.14479	-0.549111	-2.87847	0.567658	-1.06644	0.0716242	-0.0817558							-0.018	-1.37696	-0.00295995	-0.285178	-0.413314	-1.79311	0.352969	0.392651	0.629166	0.78499	1.01329	2.01999	-0.944454	3.9421	-0.730367	1.09526	-0.166482	0.19865
-0.017	-0.387851	-0.60355	2.79224	0.176858	0.517637	-1.596	0.758078	-2.39849	-0.472263	0.816213	-0.17957	0.517656	-4.26186	0.3359	-0.935853	0.69034	-0.254706							-0.017	0.976288	0.654017	-0.137717	-0.297337	-1.38891	1.0162	-0.322677	1.72832	-0.629349	0.783324	0.977427	-0.918854	3.81346	-0.636355	0.860284	-0.67609	-0.0779405
-0.016	0.68417	1.57742	0.905336	1.04942	-0.376557	-0.0914561	0.782206	-0.0163953	0.404679	-0.656206	-0.510345	0.358519	-1.9627	0.140928	-1.41855	0.314068	-0.727307							-0.016	0.0925832	-0.679513	0.077906	0.191714	1.02537	0.0693712	0.295857	-0.273471	1.24463	-0.692488	-0.212005	-1.77787	3.47684	0.0357514	0.21936	0.771438	0.685629
-0.015	-0.374422	-0.713788	0.0791224	-0.976198	0.796043	-0.512794	0.314822	0.0181766	-0.610656	0.279133	-0.181984	-0.430969	0.501594	0.428313	-1.12398	3.08442	-0.411012							-0.015	-1.1112	-0.332954	0.0640375	0.497406	0.199229	0.636427	0.121817	-0.373345	-0.0281212	-0.660004	-0.420107	-1.45955	1.11329	-0.333156	0.617848	1.05584	-0.0287669
-0.014	0.499196	0.428647	0.173216	0.260067	1.21006	-0.752594	0.00974321	-0.370059	0.56958	0.0376336	0.650407	-0.279692	2.153	0.474219	-0.50528	1.95878	-0.0215856							-0.014	-0.55727	-0.867936	0.587348	1.00005	0.104826	0.0916815	-0.716061	0.390194	-0.169617	1.08904	-0.858368	-0.292568	-0.202979	-0.38668	1.05861	-0.178149	-0.450949
-0.013	-1.90651	-1.00635	0.00100902	0.466111	1.41974	0.124439	-0.127288	-2.03051	-0.116567	1.45455	-0.24836	-0.424362	0.0988465	-0.906154	-0.67869	-1.57012	0.247817							-0.013	-0.484792	-1.07714	0.14099	-0.103866	-0.214267	-1.16037	0.552504	0.829184	0.569073	2.14169	-0.823958	-1.10097	0.734206	0.402631	0.416621	0.612276	0.284593
-0.012	-1.70064	-0.0183835	0.671727	-0.769078	-0.334579	-0.736302	-0.15662	-2.22822	-0.324037	0.114417	-0.39168	0.39714	-0.555496	-0.483424	0.306256	1.10718	-1.87968							-0.012	-1.13484	-1.34156	0.576563	0.597333	-0.775318	0.305893	-0.607619	0.656039	0.188651	0.770669	-0.80018	0.362082	-1.84819	0.039677	1.09068	0.633131	0.166093
-0.011	0.30418	1.06407	0.370656	1.4062	-1.85935	0.681219	-0.613683	-0.467162	0.420033	0.636866	0.643332	0.614656	-1.86055	0.231118	0.649308	1.73732	-0.980072							-0.011	-0.91557	-0.509926	0.853546	0.847179	0.230952	-0.251063	0.418869	0.373605	-0.0584446	1.00614	-0.372645	-1.12477	-0.188144	-0.468134	-0.0983437	2.86008	-1.35293
-0.01	-0.321819	-0.437835	1.46995	0.994685	-0.284264	-0.217774	0.204834	0.0768039	0.423678	0.675652	0.16932	-1.12339	-2.65285	0.415239	-0.468901	-0.930014	-0.886315							-0.01	1.1485	0.955347	-0.38109	-0.569584	-1.94283	-0.0460097	-0.766594	-0.370328	0.766883	-0.681146	0.115721	-0.440772	0.232909	-0.104565	-0.0358267	2.65585	0.146441
-0.009	1.6218	-0.136795	-0.0775753	-0.392555	0.289029	0.313157	0.583221	0.226113	0.279171	-0.366529	-0.394745	-0.702697	-1.03526	0.502268	-0.63892	-3.1136	-0.7551							-0.009	0.16205	0.555717	-5.14399	0.0471781	-0.603858	0.644408	-1.33754	0.0423479	0.395076	-1.20168	0.531391	0.343089	0.55893	-0.867594	-0.941072	2.79668	-0.894007
-0.008	0.934494	-0.116891	0.0372512	0.0294382	0.679375	0.155337	1.17053	0.284617	-0.657749	1.0409	-1.14407	-0.0694083	-3.08484	0.225416	-0.534006	-1.07793	-0.11919							-0.008	0.34291	0.186048	-3.3335	-0.0536035	-0.669338	-1.24894	0.292136	-0.016652	-0.433607	-0.5581	-0.25988	-0.0264013	-1.35917	-0.034856	-0.473556	0.526633	0.218607
-0.007	-0.500108	-0.199919	0.251071	-1.10985	0.0988098	-0.801178	1.43585	0.304657	-0.0940269	1.21838	-0.778318	-0.210079	-0.5599	0.660476	-0.279466	-2.49959	0.00261411							-0.007	1.99964	-0.368989	-3.53002	0.693565	-0.533624	0.386398	-0.235912	-0.296736	-0.143663	0.382754	-2.63126	-0.197118	-0.764402	-0.210404	1.03016	0.15011	-0.417564
-0.006	0.453823	-0.45774	-0.908306	0.167359	0.307635	0.684704	2.05192	0.323264	-0.00180566	0.777538	0.181003	1.31897	2.69106	0.494772	1.4445	-3.43294	0.319403							-0.006	0.778907	-1.24583	-0.18875	0.977549	0.371225	-1.18076	0.407725	-0.157572	-0.510471	1.62525	-5.26048	-0.590188	-4.46973	-0.430941	-0.696042	0.999346	-0.70866
-0.005	-1.3888	-1.40117	0.747185	-0.243468	1.25186	-0.126837	1.23956	0.520176	-0.549351	-0.367676	0.193656	2.80335	-0.573171	-0.0120606	1.50445	-1.29817	1.63321							-0.005	1.13194	-0.428858	0.674867	0.593449	-0.832896	-0.316038	-0.372491	0.39632	-0.0821899	-1.39308	-2.5753	-0.775284	-21.0258	0.284284	-0.611445	0.0910427	-1.76067
-0.004	-0.227968	0.681652	0.840622	-0.810167	-0.405001	2.76695	1.85753	0.471136	0.528123	-0.35538	0.00611269	1.28151	0.41447	1.49237	0.213169	-0.524836	-0.169644							-0.004	0.163257	0.594197	0.00466737	1.6489	0.467888	0.901113	-0.318252	-0.348748	-0.689484	-1.16511	-1.81129	0.0672694	-44.725	-0.699687	-0.318307	0.122276	0.119763
-0.003	1.00929	1.46353	0.942681	0.833787	0.424395	1.64542	1.49837	-0.652114	0.596424	-2.03687	-0.349963	0.358449	-0.0526713	1.43127	0.678224	-1.74612	0.737792							-0.003	-0.0120802	-0.00332966	1.60137	-0.255176	0.32828	-0.559426	-0.607246	-0.211941	-0.674868	0.765592	-0.313519	-0.104526	-20.5469	-0.225864	-0.13772	1.84658	-1.82223
-0.002	-0.119891	1.05972	0.986445	0.755412	-0.954743	-0.445015	1.36818	-0.538589	1.18567	-2.53541	-0.525702	-0.048002	-0.519798	0.453339	0.421581	-1.99906	0.57243							-0.002	0.659763	2.37957	1.04506	0.430238	-0.684772	1.43274	-0.751539	0.3199	-0.794402	1.72204	0.646317	0.66207	-14.0228	-0.00733238	1.78698	1.64672	-1.09578
-0.001	0.242008	-0.273106	0.432156	-0.000975519	-0.593729	2.58819	1.62199	-0.06804	1.76034	-0.295544	0.0731717	-0.657341	0.186851	0.971304	-0.489393	-0.976445	-0.506232							-0.001	-0.597292	1.26073	-0.242746	0.927322	0.333096	0.64786	-0.311808	0.506939	0.149102	-0.114236	-0.584512	-0.33771	-5.16418	-0.912142	0.395491	0.105866	0.776699
1.59595e-16	0.800223	0.219808	0.744195	0.977312	1.43593	-0.0702284	-0.0614783	-0.506163	0.859469	1.59767	0.870432	1.12847	-1.75924	1.29191	0.142589	-0.699049	0.0765296							1.59595e-16	-0.312959	1.4573	-0.646909	-0.109589	-0.536041	0.668059	0.15322	0.742569	-0.0288478	-1.21106	-0.664549	-2.84048	-1.06907	-0.174225	-0.389948	-0.0696157	-1.42277
0.001	1.00018	0.510263	1.15095	-0.891061	0.794657	0.829803	-0.995128	-1.22202	0.278364	1.18692	0.722603	3.76192	-1.23823	0.725816	-0.464703	-0.762856	1.17965							0.001	1.07915	0.90973	0.754725	1.1807	0.130884	0.898721	-0.069431	0.256937	-0.133815	-1.41437	-0.223717	-4.69619	-1.28613	-0.5253	-2.12903	1.29467	-2.37777
0.002	1.15373	-1.03476	2.18404	-1.46537	-0.535989	2.76641	-0.0840579	-1.12925	4.93372	-0.320453	-0.108805	2.37188	-0.449496	0.76851	-0.653599	-3.03021	-0.3918							0.002	-0.148321	0.984599	0.783589	-1.01837	0.596746	-0.330445	0.50967	-0.989786	-0.318568	-1.968	-0.217684	-0.712949	-3.66259	-0.633864	-1.36077	1.53488	1.15307
0.003	-0.159621	-0.635868	2.63464	-1.17597	0.407519	-0.93023	1.30614	-0.0118843	3.92145	1.20935	-0.254693	5.0127	-0.758976	0.604534	-3.55457	-0.427615	1.77514							0.003	0.793582	0.452965	-0.33058	-1.52818	0.379595	0.920306	-1.17187	0.160367	-0.139781	-0.904459	-0.29527	-2.53147	-2.25197	-0.346006	-0.870397	0.905865	-1.235
0.004	1.31544	0.234885	1.50541	-0.394118	-0.344148	0.250306	5.89482	-0.88919	0.632571	3.18169	-0.0262371	0.734278	-1.39395	0.676243	-2.55922	0.965418	-0.154482							0.004	-0.236954	0.457238	1.19718	-1.08952	0.832446	0.695959	1.04575	0.211238	0.00918126	-0.568767	0.0363972	-0.353218	-0.169946	0.245186	-0.0384674	0.263915	0.869131
0.005	-0.534458	-0.629463	0.647909	0.447802	1.0652	0.424527	3.70131	-0.98075	0.788441	-0.279201	-0.265825	3.18931	-2.03095	-0.198408	-2.57498	-0.0141959	0.245614							0.005	1.59	1.79721	-1.03377	-0.915225	-1.01096	-0.511941	-0.392677	0.402124	-0.337769	-0.421976	-0.126763	-1.40651	1.4035	0.0857673	0.161187	-0.320913	1.35231
0.006	1.98961	1.16117	1.10347	-0.0440533	-0.645846	1.49412	0.786924	0.637536	1.27138	-2.25346	0.549396	0.647955	-0.924894	-0.124763	-3.02166	0.354991	-1.6543							0.006	1.63261	-0.143144	-1.69692	-0.115799	-0.813123	1.31601	1.1712	-0.391335	-0.148498	-0.12261	-0.542632	2.1306	0.709689	0.868989	0.802935	0.692492	2.264
0.007	3.12102	2.31038	0.825524	-0.160686	-0.164056	-0.0216208	0.677237	0.653004	-0.54351	-1.35427	0.370499	4.22924	-1.56555	-0.721652	-2.4215	-0.154044	0.654076							0.007	0.213626	0.262419	-0.0135587	0.587872	-0.769161	-0.411612	1.07813	-0.0515265	1.26833	2.58634	0.366778	0.568178	1.96524	0.34718	1.96975	3.89872	0.656673
0.008	0.868957	1.38233	-0.218745	0.00503203	1.99156	-2.63476	2.34421	1.07482	-0.629688	-0.146008	-1.36709	-0.701994	2.52033	0.575369	-2.86225	-0.417184	-2.25942							0.008	1.77211	0.807928	-0.724562	0.0337291	-1.44732	-1.23271	0.684425	-0.0411602	0.455124	-0.365807	1.32846	9.82617	2.92516	1.64913	3.09041	-0.168628	8.04602
0.009	-0.483469	2.05961	0.400752	-1.11512	2.69608	-1.34034	1.6551	1.96769	0.484898	1.44448	-1.08169	-1.89393	7.1358	-2.17511	-1.62435	-0.986124	-2.19707							0.009	0.250613	0.627437	-0.397026	0.754378	-0.231647	0.0764988	1.87444	0.691804	0.116903	1.6941	1.45555	5.66472	2.32654	1.22034	3.17663	-2.16148	7.21188
0.01	-0.839381	-0.78863	0.770927	-0.510944	4.36556	-2.43446	2.8347	-1.14462	0.703647	-0.260618	4.17353	12.0567	2.20771	-2.43973	7.20592	1.65122	0.145439							0.01	0.468974	0.278374	0.128721	-0.942549	-0.0143517	0.313863	-1.534	2.81483	1.25336	0.552164	0.38329	0.802156	-3.38664	1.49228	1.87522	-3.28463	0.79151
0.011	0.950715	-1.11102	1.45595	-0.197953	1.82612	-2.56373	2.82406	-2.29302	0.275381	3.07037	4.09939	38.1211	-11.4517	2.10865	4.45214	6.92281	3.44421							0.011	1.5092	2.69795	-0.296718	-0.57807	-0.352903	1.94231	0.262917	2.52107	2.72893	-0.0582442	4.03774	5.33215	11.4984	4.25836	6.08003	-0.482492	0.312893
0.012	0.233527	-2.50837	2.86687	1.46093	2.92875	-2.41967	2.46734	-0.803624	1.73022	-4.38634	6.55854	41.2953	-11.0873	1.68347	0.361896	1.29452	2.36512							0.012	0.238581	2.85287	0.287851	-1.72113	0.179244	2.00004	4.57586	2.1426	3.62189	-5.56242	3.33426	6.84125	14.4148	9.51104	6.4667	0.907152	5.0028
0.013	-0.0646203	-2.94982	2.50648	1.55284	-0.44488	5.07089	5.86319	-2.01093	4.16561	2.04002	5.3365	19.4414	-4.37233	-0.909306	-1.01575	1.64758	4.06987							0.013	1.40884	3.99728	-1.18376	-0.178771	0.883614	4.56487	8.06927	1.95013	-1.16675	-6.54313	0.427293	12.6779	4.50533	6.39753	8.96623	5.47112	5.47462
0.014	4.11944	-0.679705	5.50507	1.7767	3.86854	28.0649	27.9018	-0.163771	10.1003	8.81879	5.51334	25.1967	-4.36062	-6.48045	18.1613	-1.18806	22.2693							0.014	1.33927	2.57045	-0.43311	0.706691	1.57285	4.51793	5.86861	0.896065	-2.70472	-3.4371	2.12958	5.60903	6.366	10.1754	6.56656	3.31963	4.80797
0.015	28.4407	12.6535	15.3778	14.2707	19.317	36.6256	22.0558	-3.97108	12.6664	-2.37296	2.88151	100.83	4.69999	9.96273	22.3804	-1.16499	54.6372							0.015	4.83836	6.26946	1.22476	0.575386	-0.286805	2.40947	-0.131638	5.33759	1.86275	-3.01402	2.30803	4.82574	-8.82868	10.0787	-1.09403	2.56757	-1.66177
0.016	57.7717	4.63844	21.4396	3.0099	20.0769	78.6539	63.5543	-5.10394	4.82787	-3.39453	1.27763	25.6035	4.92538	11.1867	4.14872	0.252058	39.4617							0.016	6.46777	2.70952	0.747354	5.59741	3.43842	2.44379	-8.5084	4.73055	1.64237	3.73978	5.08541	-1.1242	-3.6566	8.98804	-3.65487	4.75671	-1.59766
0.017	36.5436	55.1488	19.5052	2.18841	54.0955	47.7193	54.6218	12.6536	3.596	-10.079	3.42259	22.4383	1.95624	2.85755	9.89745	1.17244	-1.24755							0.017	1.35169	-1.28563	-1.02994	7.46726	0.587398	0.0938938	-5.42865	0.755279	-1.0209	-2.1492	3.05733	3.47992	-9.89559	3.18715	-14.9992	3.03021	6.64972
0.018	13.2578	63.6384	11.8529	23.3259	16.5512	129.23	86.5796	4.27254	5.50806	-6.94042	-2.00725	27.5863	0.662105	-3.96919	3.06402	2.69508	10.6616							0.018	1.50059	-5.25497	-1.56079	-0.220074	1.00618	-5.05496	0.329453	0.958137	2.1245	1.15139	-0.386518	-5.83241	-7.64987	7.91289	-9.05507	1.716	6.19035
0.019	6.40668	32.3878	6.33598	37.6049	21.4041	68.7898	91.4767	2.5231	-2.92046	-8.53642	1.67011	11.4364	-8.27907	5.96004	2.24632	-2.79648	9.3							0.019	0.542261	-1.02686	-1.56863	-0.542581	-0.815447	1.65452	-2.60498	1.05773	8.12523	-5.80732	1.52435	-103.015	-13.7844	9.07735	-15.8755	-0.21715	-21.9859
0.02	2.72311	8.98767	5.90536	16.7101	58.2181	13.4061	19.6367	1.22722	-2.11701	-7.36431	0.177941	5.98693	-2.43006	3.21815	-5.97265	-1.2122	9.35659							0.02	-1.32909	-0.752397	-0.0690698	1.22147	-2.10064	-1.21956	9.49297	-0.308288	6.12598	-21.2955	0.361272	-172.102	-16.336	0.810132	-60.5011	-0.115898	-120.602
0.021	3.86523	7.08872	4.92126	27.606	81.2369	18.2082	25.4808	2.94742	2.59589	-0.688762	0.903727	1.68531	1.06821	-2.22988	-5.83812	0.831382	10.6885							0.021	2.04766	-0.884723	1.12032	3.36022	3.97149	-2.09732	5.13462	-0.116587	-0.71091	-8.66745	0.0188004	-75.9374	1.58398	-1.4967	-73.5532	-3.11423	-90.6845
0.022	9.33022	0.831186	1.78697	11.8953	22.2452	8.75865	45.3218	5.01883	0.355272	-4.63355	4.07268	3.86782	-1.16606	4.35453	-0.75039	0.858053	25.1843							0.022	0.864547	-0.925492	1.04299	0.673247	-4.59276	0.192311	1.33165	0.487458	-0.538619	-4.2965	-0.242147	-60.493	-11.9056	0.268977	-80.0695	0.42746	-79.6475
0.023	6.70661	0.661822	2.08568	2.90076	43.0382	5.58604	93.761	9.32962	10.392	-4.64352	8.25208	16.0112	4.27925	8.4543	2.5853	-0.928407	8.15756							0.023	0.34896	-0.320783	-1.21356	1.98844	-9.20522	1.76485	-1.8011	-0.252722	0.882954	-1.16095	3.07195	-27.9305	-3.53376	2.56694	-17.2452	0.652998	-37.7181
0.024	2.68296	1.0376	0.0555779	0.792721	67.2037	2.40899	196.318	4.10971	7.32508	-1.09963	5.89759	63.2311	-1.03372	7.11002	-0.829368	0.938442	1.50868							0.024	-0.373585	-0.265819	0.125484	-0.382533	-11.2707	0.811714	0.914115	0.640614	1.02381	0.354753	2.07079	-15.7609	-3.69112	1.52345	-22.4919	-0.101471	-16.2402
0.025	-4.83869	2.25212	-0.282556	1.92334	26.0338	-0.184429	36.865	1.23742	7.42644	-0.995367	-3.01125	35.2381	-0.148199	4.32624	3.02298	3.54819	-7.66164							0.025	-0.196353	-0.462754	0.331462	0.295031	-1.34612	0.252022	1.33712	0.256613	-0.247073	-0.945853	0.909665	-11.4063	-5.22813	1.80723	-17.3698	1.26463	-12.8847
0.026	-1.4004	2.59969	-1.20269	2.05604	6.05548	0.295833	10.738	2.12216	8.39619	10.129	-5.07554	15.9535	2.52736	0.0836787	3.38705	6.84719	-3.8428							0.026	0.427088	-1.0465	1.76779	0.0965321	-10.1645	0.864282	-0.315349	0.0573559	0.0321895	2.78362	0.946842	-23.9196	-2.21728	0.708046	-2.27695	0.528775	-7.84232
0.027	2.34577	0.463192	0.0687362	1.22427	31.2866	-0.014675	2.23936	1.94279	9.65685	15.3015	0.562114	15.6484	14.0028	0.261793	3.25387	8.72338	0.0472574							0.027	0.0536302	0.934848	0.872733	2.83072	1.1794	-0.0393227	0.459158	0.969276	0.141782	8.06124	0.649966	-27.4967	-4.68515	0.237199	-0.602004	0.464024	4.97013
0.028	-0.96386	1.30086	0.171632	2.11619	94.7919	0.28631	13.4815	2.22863	15.5407	4.87667	0.483659	21.5111	27.3427	-1.32681	10.916	5.44766	9.35779							0.028	0.225528	-0.590593	0.0254994	1.77837	3.76749	0.766523	1.54439	0.712527	-0.241325	3.15391	0.259123	-11.2706	1.02985	2.84237	-4.41037	-0.41267	-25.2403
0.029	-0.444993	1.19143	1.62415	-1.0216	24.2991	0.15462	5.74217	8.7984	12.2833	0.362349	0.959383	57.9653	12.1754	-0.257503	6.57464	0.380442	6.42988							0.029	-0.0826382	0.133003	1.79978	3.36057	3.40484	-1.68602	1.90874	0.192573	0.402306	-17.0641	-2.26735	-37.7501	-9.11841	4.40062	-29.0377	2.10706	-33.45
0.03	1.6128	0.918258	0.734772	1.50783	54.4288	-0.1973	11.8782	8.2649	8.51093	-0.105734	1.46224	46.7929	0.998074	0.288653	1.49178	-0.419788	1.93807							0.03	-1.28758	0.865384	1.5815	-1.28275	-1.15175	-1.07922	0.637313	0.468018	1.25162	-12.4086	-5.41955	-103.166	-46.443	2.42335	-50.2002	-3.00297	-36.6419
0.031	4.47776	2.32917	1.97107	2.10928	43.4208	3.37694	14.7744	1.8919	4.6429	2.86067	-0.395729	14.0155	0.981044	-1.90905	0.222495	-0.759983	0.839904							0.031	0.0257608	-0.256656	1.13358	1.85594	-1.97873	0.0482818	0.62045	-1.05738	1.51978	-10.2637	-7.05343	-159.316	-62.1399	-2.68769	-28.7217	-6.8794	-78.6698
0.032	2.28371	3.04331	-0.152114	4.28711	64.8305	4.77428	14.7746	-0.062709	1.53847	1.99291	0.197239	10.5589	0.397999	-1.26992	1.64984	-0.463146	1.09034							0.032	-1.35406	2.63875	0.525515	0.944547	1.22061	-0.517142	0.309609	-1.7526	-1.087	-28.0915	-2.91486	-160.647	-34.2913	-7.55926	-10.6165	-15.519	-159.724
0.033	3.97501	0.92876	-0.549667	3.53763	36.4215	5.88795	11.7276	0.0815675	2.78996	0.00336033	-0.698395	-4.19827	1.23604	0.225289	3.90692	-0.754217	0.572665							0.033	1.19388	1.62766	1.95765	3.56488	-1.56121	-0.204209	-0.644106	-1.54755	-2.98848	-13.7304	-0.451161	-100.546	-11.5586	-3.97411	-13.6124	-9.28883	-76.3783
0.034	1.58716	0.75725	1.2473	4.88803	19.3956	0.676425	0.412209	0.00636312	1.52264	-0.0270188	-1.29868	-1.14784	0.499529	1.27479	4.0694	-0.251994	9.75069							0.034	-0.0866178	4.71052	0.777529	2.40122	-2.11298	0.834385	1.29951	-1.08537	-1.1541	-6.1571	0.84503	-41.0736	-9.17928	-2.24893	-31.2098	-1.56859	-37.019
0.035	-0.457744	2.19649	1.0375	0.596232	32.8115	1.52962	-0.962919	2.22071	0.780693	0.875617	-0.00414631	-0.586189	-0.869558	1.45966	3.80381	0.60734	1.3228							0.035	-2.48894	1.81555	0.868421	2.30428	-3.14403	-0.101907	0.465202	-0.382637	-7.0435	-0.454543	1.26715	-7.40727	-3.38923	-1.21842	-29.3694	-1.34932	-16.4767
0.036	1.73251	0.856759	0.656125	1.99872	35.7079	-2.04681	2.86976	2.87034	-0.130055	0.24579	-0.529366	0.161073	-2.28589	-1.39389	-2.82162	1.76954	7.95064							0.036	-2.64974	3.23043	-1.32356	2.94991	0.624017	-0.376698	-0.646681	-0.0670602	-4.55502	-6.3882	0.389904	-2.83832	0.704518	-2.70851	-25.7597	-0.585485	-30.7953
0.037	0.496055	-1.32992	0.750719	2.16696	80.5124	-0.206809	18.5238	1.72328	-0.200238	1.18372	-0.293204	-3.92038	-0.131049	-1.18865	-4.83742	-0.613233	2.28257							0.037	-1.54287	3.39532	-0.0805337	2.83947	9.83454	-0.176456	1.17	0.128276	-3.16575	-3.46381	-0.274457	-4.46158	-0.0582294	-1.4156	-16.0473	0.0938586	-9.22605
0.038	-2.56586	-2.92178	0.760677	2.49545	108.107	1.95143	10.2254	1.81211	0.0852381	0.204389	0.559056	-2.30489	0.12776	-0.93339	-4.92877	-4.50568	4.74962							0.038	2.24862	8.66778	0.0196785	6.2128	7.56176	-0.885948	-0.488176	-0.362177	-2.99851	-1.6865	0.604472	-5.87081	-4.06221	2.91496	-25.3214	-0.561905	-12.044
0.039	1.41333	0.94013	0.793673	0.318381	69.6049	-1.24368	7.14217	1.33149	0.313161	-3.37816	-1.43859	12.1461	-1.89498	0.979838	-0.844246	-2.45458	8.23952							0.039	-3.21096	5.77164	-0.193449	2.40002	14.3198	-0.956771	1.64588	-0.525368	-1.60786	-2.07615	0.490069	-19.3819	-6.4571	1.55193	-67.8089	-0.180855	-9.5443
0.04	1.53887	-2.07379	0.0621229	-0.692527	66.698	-0.903484	2.52042	0.163426	0.246277	-5.22871	-1.13413	8.94202	-2.63259	0.583024	-3.59329	-1.69147	2.66856							0.04	-0.222174	9.62461	-1.33918	8.14205	11.8763	1.52197	-1.96646	-0.627139	-4.51489	-0.301563	-0.091952	-24.31	-7.90742	-0.513724	-140.912	-0.982766	-8.02489
0.041	-1.77453	-0.403796	-0.651852	0.569872	112.428	-1.37175	5.24784	0.595148	-0.213602	-2.21754	-0.477466	8.73444	-4.76165	-0.136097	-1.58183	0.480474	2.58013							0.041	1.65675	8.57799	2.17844	6.34409	9.94458	-1.82261	-6.75134	-0.82115	-5.09117	-1.31196	0.714942	-18.4623	-3.84889	0.737646	-82.2113	-0.607983	-6.52405
0.042	6.56871	0.183888	-0.2496	-0.42866	23.3168	2.39454	2.98344	0.397024	-0.222869	-10.8766	0.635085	5.23153	-5.43162	-2.11299	-2.33787	3.92464	9.91132							0.042	-1.51749	5.88593	1.2058	11.872	13.6175	-1.11365	-4.04568	-0.928635	-2.83712	-0.843747	-0.342674	-8.52904	0.576808	-0.346845	-26.9945	0.472775	-8.13949
0.043	4.99115	0.0818318	-0.183128	-1.2285	33.8298	-0.14544	2.79709	0.130483	-0.232352	-4.65297	0.59247	14.6073	-3.00827	-0.784987	-1.72407	1.03437	14.7789							0.043	0.974661	8.61369	0.884164	7.1076	5.37877	-1.00935	-0.491861	-0.521249	-0.929647	0.845179	0.680619	-6.46649	-1.00291	0.246987	-22.2431	-0.0392361	-4.64711
0.044	0.516288	0.192677	-0.451816	-0.198976	25.4518	2.47894	4.02361	0.418591	0.00162157	-5.06692	1.41117	20.4695	-2.41832	-2.32289	0.300697	-0.338275	59.8647							0.044	-5.08255	-0.0893598	1.01043	6.06755	11.0968	-0.776624	-0.552588	-0.651216	-0.337824	-2.33096	2.0876	-2.52343	0.53915	-1.16982	-14.6984	-0.464478	-5.34067
0.045	5.94978	-1.1807	0.14456	0.889869	23.154	0.472397	1.09943	-1.16086	-0.162699	-8.67753	1.22026	29.7029	-0.0725291	-0.751782	2.98947	-3.87489	28.3508							0.045	-1.07092	7.4563	0.982505	4.04599	3.96981	2.57894	-3.65614	-1.02465	-0.260561	-1.60181	0.475515	-8.46039	-1.09477	-0.147134	-5.27036	0.193841	-8.97935
0.046	6.0037	-3.0565	-0.444418	-0.139623	35.92	1.44871	2.09169	-1.07907	-0.0118856	-2.54292	1.18764	14.9108	0.564984	-2.08281	0.524297	-4.62192	11.2886							0.046	-0.38017	1.63159	1.90926	6.76653	2.22514	-2.49295	-0.337048	-0.95479	-0.799209	-0.305872	0.182769	-0.302705	0.982827	-0.0735693	-2.59673	-0.0995428	-7.57034
0.047	0.0408106	-2.60067	-1.37256	-0.313656	27.5096	4.87881	8.20331	-0.755408	-1.16927	-7.56583	-0.349306	18.1503	0.595307	-1.57038	4.31527	-2.06955	6.84401							0.047	0.873781	7.2259	1.24938	6.98431	-5.53758	-9.3937	-5.06779	-0.706424	-0.50087	-1.52756	-0.756796	-6.70898	-4.43946	-0.475188	-0.449433	0.0680445	-7.0425
0.048	-0.547808	-1.46325	-0.908694	-2.2925	2.56536	8.79312	11.6659	-1.56825	-0.614213	-0.990698	-2.76374	2.36347	0.938001	-13.165	1.98612	0.122597	6.35851							0.048	-0.223025	1.69594	3.98306	6.46479	3.47607	-31.702	-3.81685	-0.433278	-2.3213	-0.95203	-0.353393	-2.20013	-7.31547	-1.52055	-3.41449	0.940716	-9.70807
0.049	-7.2235	-0.440111	-2.23975	2.12085	3.15352	13.8355	11.5402	-0.618331	-0.023761	-4.00736	-3.36904	0.666565	2.30501	-20.4666	-9.60399	-1.14049	3.29764							0.049	-1.43656	2.24216	1.94663	9.11284	2.63233	-16.7905	-6.38637	-0.391376	-7.57138	-0.730546	-0.473327	-3.12892	-9.79223	-1.33982	-9.51817	0.728357	-8.41753
0.05	-13.2806	-0.913561	-2.6238	1.73905	9.4527	5.0418	38.0878	-0.332088	0.508311	-5.84524	0.351482	25.4523	1.97466	-20.4006	-13.7492	0.839247	5.99999							0.05	-7.56629	4.50592	0.129514	1.91252	16.3189	-10.8715	-6.76162	-3.9927	-5.14787	-1.59096	-0.789576	-3.73988	-10.6836	-0.521563	-16.1446	-0.678232	1.59343
0.051	-10.6465	0.315539	-0.396892	2.68647	9.06993	6.01305	35.5983	0.00918517	1.26772	-7.74413	-5.22572	24.0721	-0.813795	-5.94381	-24.5466	-0.650247	10.0277							0.051	-13.4293	1.06581	-4.32364	1.66359	11.5244	-1.45537	-6.24796	-6.27585	-3.02126	-2.36001	-0.177818	-7.48438	-7.38724	0.386586	-12.0059	-1.46577	-3.61976
0.052	-2.16286	-0.806828	-1.09226	7.8255	8.64159	1.8941	31.4238	-1.30916	1.13488	-4.44602	-1.188	20.1513	-7.93525	-20.364	0.217916	3.14635	1.29642							0.052	-10.5537	1.89287	0.595758	0.197505	1.19906	-5.81998	-7.80582	-3.44448	-1.91544	-2.82307	-0.958125	-18.2925	-9.41323	0.590079	-9.02479	-0.739248	-8.67093
0.053	2.62739	-1.7483	-1.57901	10.9112	10.8831	2.60987	25.1105	-0.920145	0.532468	-2.50455	-16.0442	29.3497	-15.9844	-36.1738	5.25158	-0.973635	-10.5936							0.053	2.96304	2.11172	-1.74305	4.14548	6.45158	-5.71151	-2.15346	-4.42295	-1.50155	-0.393685	-0.785961	-17.8397	-1.12342	3.37238	-13.4781	-0.60662	-18.4688
0.054	0.931623	0.185502	-1.03979	2.94332	11.6069	8.59079	0.967582	0.0301366	-0.504681	-2.82963	-6.10968	4.60201	-10.6906	-27.678	11.7619	0.130479	-2.72319							0.054	-5.01241	5.48737	-1.67024	1.27552	8.79052	-2.62558	0.257768	-5.41089	0.607884	1.46098	-1.13828	-14.4649	-5.94194	-0.106493	-10.2595	-0.936708	-5.07209
0.055	-0.706985	1.03676	0.887379	-0.707978	37.029	4.85132	11.1988	0.361914	2.20516	-5.80649	-10.4709	-18.0011	-6.21731	-30.0206	12.7839	-2.46246	-5.82621							0.055	-5.09626	2.1222	-0.18429	1.85676	1.23548	-1.20429	-0.773442	-6.53525	-0.396173	0.589291	-0.981685	-6.57823	-1.46314	-2.59271	-30.3009	-0.876722	-33.8787
0.056	-5.37239	1.00491	-0.310784	-1.90233	17.08	0.104484	18.483	0.761418	0.228432	-7.36903	-9.4491	16.3082	-7.74264	-13.3719	9.61158	-5.44275	-15.3025							0.056	-15.0224	3.0549	-3.01675	1.30851	-9.68315	-5.24543	-1.89923	-3.13878	0.112307	-2.00143	-0.196391	-6.07668	-5.3449	-2.03703	-69.1227	-1.05624	-40.088
0.057	-7.58539	0.398372	0.919767	-3.26788	29.573	6.03418	32.3571	0.566836	-0.403009	-3.61597	-4.58804	-27.4964	-7.09026	-3.55596	-3.23664	-12.954	-0.33118							0.057	-12.8673	-0.422855	-2.04608	3.28586	-0.207703	-7.32919	-19.0151	-1.03994	-0.131247	1.09909	0.203526	-15.8038	-7.73031	-0.0604951	-59.4855	-1.8728	-129.311
0.058	-4.88763	-3.9873	-0.454247	-1.65463	12.788	12.1684	25.947	-0.0415426	1.88083	-6.00698	-16.351	1.27868	-13.514	-28.7433	6.00116	-6.32776	6.56333							0.058	-1.74346	-0.844518	-1.74053	-1.16604	4.02601	-5.2577	-31.2877	-0.115349	-0.761094	-0.41831	-0.434511	-29.0156	-22.3922	1.37843	-40.4498	-1.41656	-87.2254
0.059	-0.559318	0.851649	-0.895943	-0.170644	2.3635	7.12599	25.8831	-1.25465	-0.804821	-8.78933	-7.09278	-4.0108	-14.8737	-29.0654	-23.6275	-8.63057	-18.2396							0.059	-5.58389	-0.980903	0.369588	-0.972878	2.16036	-6.98522	-32.478	-0.62862	-0.475543	-0.663708	-2.19291	-14.7702	-60.6692	-0.373471	-6.7107	-1.36845	-55.1248
0.06	-5.20174	-0.538172	-2.74908	-0.20248	11.1372	7.13119	24.3379	-1.25222	0.108615	-5.70859	-0.133666	-22.5549	-19.9743	-21.1893	-31.4171	-5.61215	-12.6432							0.06	-2.14997	-0.970871	-0.288488	-1.25706	-1.10832	-1.21254	-44.308	-1.32871	-0.787156	-2.71321	-1.14234	-27.3091	-33.7641	-0.645191	-2.39876	-1.83927	-48.02
0.061	-2.37995	0.224931	-3.04817	-2.29906	9.65734	6.36621	12.9126	-0.979922	0.698975	-8.97735	-1.52884	-17.0773	-16.0489	-17.4355	-14.0159	-4.56481	-8.12438							0.061	-1.65665	-2.6978	-1.05787	-1.55245	-1.98234	-8.68603	-27.0377	-1.15301	-0.0870881	-3.62295	-0.639584	-43.1311	-20.5093	-1.6511	-17.2383	-0.625496	-57.1398
0.062	-2.23315	-0.0215235	-1.4261	-5.114	11.6309	6.5404	18.1083	-1.59881	-1.25759	-12.5223	-21.4262	30.8957	-6.09711	-9.17163	-12.4559	-9.05336	-18.6895							0.062	-1.91535	-0.389068	-0.866425	-2.3423	3.7302	-8.36695	-11.1287	-0.532486	-1.13995	-7.84402	0.939241	-16.6924	-2.4506	-2.21424	-33.0238	-1.15723	-23.0195
0.063	-3.80235	-1.36802	-2.16721	-4.22324	31.0331	12.8027	14.3686	-0.338509	0.193254	-14.4603	-13.9616	71.8563	-13.6941	-34.599	-12.1005	-1.24802	-23.9379							0.063	-0.45077	-1.08391	-2.3293	-1.19066	3.0633	-3.00147	-9.66814	0.100068	-1.86755	-2.77513	-0.289539	-19.3399	-13.7599	-0.415108	-27.8468	-0.44223	-29.5391
0.064	0.305332	3.94109	-0.154076	-4.98569	9.45666	7.01923	30.0383	-1.54877	-0.762847	-11.5147	-9.30864	3.68702	-24.9598	-24.3744	1.87992	0.0954231	-25.8014							0.064	-3.75314	-0.986573	-3.79462	-6.05301	-6.17019	-3.9322	-13.1534	-0.600867	-1.20053	-3.27391	-1.65544	-20.0333	-9.81147	-0.808945	-25.44	-0.76353	-21.8273
0.065	-0.429315	-1.96718	-1.99267	-2.56842	2.93807	3.84403	29.0319	-1.95095	4.16535	-6.7745	-2.45553	-3.90662	-10.8453	-5.94339	3.2767	-9.41749	-42.7996							0.065	-1.2193	-4.30149	-1.13141	-4.02151	-6.76326	-2.16227	-23.6396	-0.138113	-0.8623	-2.89901	-1.62313	-38.3803	-10.7629	1.10338	-11.5308	-1.59496	-4.88672
0.066	0.0498667	1.48723	-3.31348	-6.2851	-6.47683	5.92611	3.4064	-2.99934	-1.17134	1.23524	0.0465655	-7.62313	-16.9493	-4.5123	-4.53271	-6.67927	-17.1723							0.066	0.900158	-5.92278	-0.300909	-6.91431	-3.83054	-16.3816	-35.6798	-0.337417	-0.744657	-4.81523	-2.13596	-25.2793	-7.43713	0.648228	-11.1673	-1.15197	-5.94831
0.067	3.23857	-1.43209	-0.825784	-2.03763	-3.98075	2.16326	17.8728	-2.56306	2.80541	-0.724058	-21.4856	10.4847	-17.9604	-13.0565	-4.5572	-8.70484	-21.7784							0.067	-8.79979	-3.62128	-4.13433	-13.4383	-1.93723	-27.2975	-27.9659	-0.645464	0.198136	-7.00113	-1.00554	-28.5118	-11.264	1.51545	-37.5005	-1.02343	-16.4288
0.068	3.02872	3.91792	-1.14573	-1.71908	-2.00202	-2.56778	26.9011	-0.76908	-1.21513	-4.01187	-14.2679	2.66947	-14.0554	-17.2764	-15.3859	-7.93455	-22.6585							0.068	-15.1091	-6.05057	-17.5257	-5.53971	7.01969	-24.5287	-16.3535	-0.164716	-0.337699	-7.0285	-2.49113	-40.3437	-8.38466	4.21619	-32.0677	0.392115	-19.3565
0.069	2.57619	6.17208	-3.17347	-6.00665	-2.29498	3.37357	3.63823	-1.11171	-0.621407	-1.29617	-12.4464	11.2028	-2.20258	-7.45359	-14.8668	-6.70991	-13.8889							0.069	-28.565	-6.82365	-33.7524	-16.3194	-4.04153	-18.5773	-17.3714	-0.47841	0.00549192	-4.23719	-4.07095	-30.6618	-9.43057	1.37757	-16.9297	-0.89048	-29.846
0.07	4.3048	7.95409	-0.884604	0.865498	-1.21476	6.03664	1.94335	-0.660071	-4.64513	0.0612591	-14.8868	12.5025	-18.798	-7.78553	-35.2843	-10.0704	-4.62111							0.07	-26.6101	-30.4473	-17.2723	-31.4004	-12.0148	-9.5997	-17.0484	-0.420146	-0.746325	-2.88493	-2.24083	-32.9639	-6.80962	-0.144707	-19.0792	-0.962924	-27.0151
0.071	0.51018	4.17029	-0.768782	0.348806	-0.108357	3.69968	11.3426	-0.389406	0.838926	-1.26388	-3.29204	4.34632	-15.1991	-6.13899	-30.3695	-22.2868	-10.7178							0.071	-14.254	-22.0007	-15.038	-19.6661	-4.30474	-8.56216	-14.259	-0.386326	-1.17786	-4.11197	-1.25353	-71.3801	-2.39667	-1.17606	-10.8941	-2.79922	-5.88925
0.072	-0.245762	0.679463	-2.20228	-3.45633	5.45845	13.6993	16.9237	-1.38719	1.98165	-1.60072	-25.2002	1.18014	-19.6309	-5.98335	-11.2544	-25.4564	-12.9132							0.072	-5.59007	-16.1738	-3.41929	-23.7331	-3.06481	-6.78928	-16.8112	-0.6493	-1.40786	-2.09245	0.264666	-70.3229	-0.720035	-2.1507	-16.3118	-1.66633	-3.13482
0.073	-1.04037	-1.04492	-1.6843	-6.42394	18.616	-0.134765	5.15602	-0.0138315	1.9649	-8.24134	-36.7363	10.2772	-44.2331	-1.13028	-14.2992	-18.8615	-2.57273							0.073	-5.445	-8.8216	-2.9559	-6.41174	-15.5864	-9.07428	-6.83371	-0.673007	-2.7991	-6.1309	0.875951	-35.8567	-4.58637	-0.677833	-22.481	-1.02718	-10.6255
0.074	-1.35534	-1.41061	-1.87472	-3.21022	29.7686	-1.01908	4.66633	-0.256061	-6.7007	-22.3617	-15.5985	-24.3995	-26.6879	-4.31097	-7.9277	-10.2417	-8.49691							0.074	-2.16169	-2.70194	-3.01691	-3.42221	-22.3861	-9.79196	-2.87935	-0.356758	-2.76916	-9.304	-0.731525	-40.707	-1.74191	1.12089	-38.6426	-1.34437	-17.8066
0.075	-0.760963	-3.00305	-1.01948	-1.6927	25.6615	-6.88033	12.8328	-0.724209	-10.1952	-14.8528	-18.018	-56.1752	-18.4684	-5.92095	-2.8754	-3.16506	-9.93114							0.075	-0.216716	-3.65112	-2.69973	-3.39869	-4.73178	-12.1631	-5.81173	-0.357146	-0.892552	-9.18444	-1.53634	-22.1931	-0.763185	2.45988	-10.4317	-0.805583	-3.73755
0.076	-0.0155415	0.53578	-0.366265	-6.84917	18.9077	-8.47467	-0.169285	-1.11655	-3.32431	-2.7334	-11.7601	1.61537	-15.3384	-3.34644	-6.85476	-4.51202	-23.1154							0.076	1.6417	-6.38122	0.609683	-7.64718	0.543692	-14.2422	-7.10793	-0.164966	-2.00078	-4.89974	-0.174646	-11.7808	-3.97135	2.46774	-22.9335	1.7462	-8.39614
0.077	0.284995	0.748153	-0.0140944	-12.0834	21.7136	-0.445654	2.85529	-0.574678	-3.72525	0.304604	-4.66188	-10.3679	-4.25914	1.03528	-9.5622	-8.89095	-17.9233							0.077	-1.56716	-3.84351	-2.15492	-9.87111	-0.695779	-13.4695	-8.41715	-0.0745656	-2.01711	-5.12911	-0.172616	-6.95353	-5.15714	1.26463	-8.96311	3.2155	-2.87421
0.078	-0.903214	3.85142	2.27427	-5.54881	3.57083	-7.14741	14.4605	-3.10423	-1.68338	2.13233	-7.99677	-22.4543	-14.1052	-2.10844	2.46615	-9.60663	-13.5829							0.078	-0.690301	0.277597	-2.89173	-10.1524	2.87801	-9.10428	-15.0474	0.355909	-0.884311	-4.30106	0.55452	-9.07217	-1.90989	1.84175	-17.4304	0.0232605	-12.124
0.079	-1.77608	3.3731	1.21772	-0.725133	8.19261	-3.87633	9.10139	-5.00813	-1.91132	0.804626	-3.15812	-30.3806	-18.2646	-4.73125	3.57852	-4.9032	-2.04776							0.079	0.113806	-2.73043	-3.86273	-9.37105	1.3577	-8.48747	-10.6714	0.0889359	-0.59108	-0.771564	0.90143	-12.3591	-6.22223	3.217	-12.3964	-2.79874	-14.4931
0.08	1.57322	-5.29357	1.50074	-1.79964	10.764	-2.49293	3.14861	-5.70593	2.05174	-3.67126	-8.76593	7.31303	-8.67239	-2.52614	1.38725	-1.42986	-4.36361							0.08	-1.29067	-2.07008	-2.98941	-9.35008	-1.60757	-8.67738	-9.32374	-0.196857	-0.218859	-4.47378	1.2592	-9.59004	-3.51871	1.93929	-10.5431	-2.00657	-2.58235
0.081	3.46974	-2.1206	2.68878	-1.94626	7.15449	-2.2858	4.86162	-3.35568	1.56424	-1.88373	-8.25122	-20.1291	-5.78029	-0.585907	-1.91876	-2.23366	0.302328							0.081	-7.90897	1.42637	-6.91113	-8.50094	-2.3041	0.162585	-11.2837	-0.00891215	0.578665	-4.39735	-0.0888952	-24.0929	-4.9487	2.21158	-13.6786	-1.22809	0.222907
0.082	3.87713	4.9076	2.74961	-1.57533	6.40437	-2.47416	0.865739	0.131002	2.51204	-5.94895	-3.61311	-1.86599	-4.94404	0.958114	-9.13868	-3.11607	13.7003							0.082	-2.41672	-2.39685	-2.32475	-2.91475	2.42222	-5.53591	-17.3977	-0.25421	0.0794041	-2.06451	-0.83906	-11.6851	-3.23664	-0.345566	-26.0378	-0.512086	-3.17325
0.083	1.72293	-0.0182772	1.84526	2.82559	12.2664	-5.8454	-20.9609	-3.34566	-1.41929	-11.5548	-11.0115	3.62222	-6.63303	4.12342	-7.58295	-4.01186	-0.596797							0.083	-0.958611	0.51057	-1.51384	-0.0550903	1.44356	-6.05161	-37.1439	-0.404916	0.140098	-2.7594	-0.222615	-8.0919	-4.5688	2.00181	-19.2287	-0.379438	-1.40579
0.084	7.96904	11.042	3.68066	-0.0896895	1.25242	1.37853	-8.82357	-1.75907	-3.30037	-11.5766	-8.01796	6.07737	0.00605035	3.43521	-12.7417	-4.36023	2.38314							0.084	-7.28595	-1.0996	-2.87244	2.11357	-3.37983	-10.8805	-40.928	-0.603039	-0.1263	-2.9208	-0.63478	-0.720879	-6.52445	1.01893	-8.27357	-1.1352	-27.2863
0.085	10.9714	13.72	4.24044	-3.24385	6.24894	-0.748501	16.1325	-1.91467	-1.40217	-1.20968	-3.96732	35.8932	-8.5719	-0.0864826	-7.0721	-1.43201	-3.32191							0.085	-1.59445	-0.814873	-5.93705	2.11319	-2.9618	-10.6102	-26.6488	-0.53242	-0.0608541	-3.18248	-1.21515	0.128354	-8.77946	2.01213	-2.6659	-2.76509	-34.1397
0.086	17.787	28.1877	5.39932	7.67113	-2.02739	1.73015	18.6322	-0.456748	3.63515	-9.3069	-6.59487	8.09318	-7.08879	-6.7877	4.00457	-3.10909	-1.27647							0.086	-4.83022	-2.76068	-4.47498	-3.96489	-3.34869	-5.98828	-26.7972	-0.952032	-0.634517	-1.03807	-0.865213	-6.01189	-3.31159	2.45949	-56.013	-2.16522	-27.6749
0.087	17.5534	19.596	7.52698	16.1266	14.3333	-11.5439	8.27748	-0.95367	-4.70765	-10.5498	-4.9323	4.27236	-0.505205	-3.81199	2.994	-1.37292	-7.21222							0.087	1.02884	0.260268	-1.20884	0.636326	-5.87312	-13.2481	-7.49806	-0.0267878	-1.73388	-1.6406	-0.957814	-7.15005	-3.57479	0.927466	-126.19	-3.35717	-55.2574
0.088	14.5047	-1.4344	6.98492	0.314	26.7696	-9.3385	11.2551	-1.2565	-2.9683	-5.43146	-0.00865459	-13.2614	-2.09941	-1.9028	1.66985	-0.174996	17.5027							0.088	-2.02735	1.33201	-4.488	-2.71307	-5.25569	-11.5757	-33.6937	-0.0290144	-1.75397	-3.26676	-1.29007	-17.7944	-5.79961	0.953242	-82.6439	-4.32903	-34.0734
0.089	9.2409	9.80044	10.9116	-3.96731	27.5375	-21.1119	14.9915	-0.327401	1.38939	-0.515877	-2.5938	1.84754	0.623635	-7.87234	0.795255	-3.01292	18.3366							0.089	-3.52964	-3.60465	-3.76182	-2.14647	-2.41953	-10.8196	-19.4923	0.30315	-1.78798	-0.995199	-1.02578	-34.3578	-4.01158	-0.566331	-44.4503	-8.00999	-141.527
0.09	10.7713	12.1025	9.06966	-0.998321	3.50302	-41.2078	13.2179	-2.26503	-0.178942	-4.41855	0.386268	3.39555	0.759636	-10.4303	-1.76441	-2.788	-2.22215							0.09	-1.98452	-1.35922	-5.0971	-13.6828	-4.97447	-24.3349	-23.0227	0.173805	-2.57455	-22.3503	-0.50065	-28.915	-3.58289	1.33383	-7.3604	-5.96951	-108.652
0.091	20.3533	19.313	3.11697	-6.76556	7.62165	-22.7908	9.84942	-0.197909	-0.463233	-2.12306	1.59533	-11.7978	0.0715008	-8.66921	-3.40612	-0.345126	-2.97251							0.091	-0.752485	-1.94036	-7.22455	-5.05392	-2.96206	-23.6614	-17.9717	-0.298221	-1.97273	-20.6072	-0.45791	-20.0279	-1.51968	0.308597	-1.50385	-2.21659	-38.2077
0.092	21.228	14.9814	0.13649	-3.6647	23.2063	4.1017	9.0354	-0.957049	0.765268	-4.62964	-0.865816	-9.48079	-1.26762	-4.05714	0.35298	-2.74814	-0.817361							0.092	-11.1338	0.387462	-14.1259	-9.0171	-1.31331	-17.8748	-13.0093	0.48821	-0.255194	-9.17297	0.02196	-8.97928	-0.116511	-0.183962	-16.7013	-0.381257	-5.03665
0.093	10.8479	19.6849	-3.14684	-1.63265	24.22	10.2343	13.1472	-1.34105	1.28762	-8.23865	-0.0441499	-5.17946	1.10588	-4.55077	-1.0171	-5.57523	-7.52274							0.093	-15.6637	-7.665	-4.89842	-17.5076	-0.433027	-12.2802	-13.8563	-0.0386202	-0.170653	-1.82174	-0.312924	-19.8346	-3.62139	-0.400711	-8.83747	-2.17192	-25.2259
0.094	5.47703	11.5481	-4.53516	10.0518	45.0947	7.44638	10.669	-0.00173686	-0.413295	-2.48736	-2.13726	8.78184	4.51332	-8.46833	5.22729	0.283418	-6.50252							0.094	-8.1855	-13.5598	-5.5905	-9.04868	-4.52464	-17.5953	-9.52459	-3.92608	-1.29236	-1.01052	-0.580773	-31.9866	-14.0834	-1.50968	0.143785	-1.73291	-29.8806
0.095	7.55777	17.8833	1.34404	10.1361	1.40377	0.628912	5.17735	0.556456	-0.344794	0.206822	-3.46359	18.322	2.53205	-7.79104	16.2953	4.37723	-10.8415							0.095	-10.1893	-15.9259	-3.80605	-5.91168	-2.94041	-16.6339	-12.5915	-3.28596	-1.57173	-1.83632	-0.205812	-22.2828	-15.1663	-2.0963	-8.52349	-1.28423	-9.93703
0.096	14.3803	6.26277	-1.87696	4.44159	-0.0753666	-1.26541	3.84788	-0.172799	0.0991905	-0.847311	-4.57679	-1.57951	-0.505525	-8.66916	-4.54476	-1.86236	-10.0375							0.096	-7.07591	-8.41271	-14.5205	-0.680328	4.71654	-12.9149	-2.53368	-1.87526	-1.39977	-1.85515	-0.278125	-14.5114	-5.25116	-1.48458	-11.1146	-1.99494	-34.6106
0.097	14.4352	28.7565	-0.729456	2.35115	6.99718	2.23927	1.62998	0.86419	2.90632	-0.191658	-4.03638	9.3581	0.386052	-6.98772	8.64786	-3.43626	-8.81193							0.097	-6.66565	-8.22889	-11.7714	-3.46002	-1.14787	-7.99363	-6.0856	-0.841328	-0.839664	-2.04187	-0.977089	-14.5371	-0.240492	-1.8878	-24.0828	-0.802446	-39.2834
0.098	6.19409	25.0939	-2.36551	3.51324	17.1603	9.32907	0.417562	1.90712	0.478078	0.273842	-2.03742	10.0722	-0.757128	-9.42496	16.0603	-0.644288	-12.156							0.098	-5.19461	-9.76856	-7.22367	-0.406951	-2.36931	-7.90834	-6.99793	-0.675239	-0.870561	-1.64563	-0.344359	-36.3273	0.248394	-5.30816	-7.88166	-1.58399	-10.4448
0.099	2.73505	6.34468	-3.91092	-0.0568881	3.50387	10.7003	-1.17964	-0.0336499	0.730625	-1.90863	0.0845333	27.7774	0.248503	-5.34512	14.5754	-3.36228	-0.486259							0.099	-2.01237	-23.4148	-8.71217	-0.844375	-2.01827	-4.29689	-7.94351	-0.890411	-0.981759	1.62199	-0.75055	-26.9687	0.662581	-3.04459	-11.6918	0.408691	-24.9205
0.1	1.30457	-3.21914	-1.12358	-4.78331	4.92863	7.20499	0.669104	1.28652	-0.153902	0.421317	-0.903006	4.3288	-0.46541	-4.55698	13.7927	-0.593016	26.0238							0.1	-3.71123	-15.6176	-4.65814	1.36394	-1.61635	-13.1016	-2.71764	-1.49858	-0.915024	-0.83749	-0.396808	-28.9621	-0.616794	-1.25622	-17.6232	0.54801	-17.2379
0.101	-1.0652	17.7324	-4.97998	-3.59513	-1.04402	3.76293	4.76562	0.7598	-1.10494	2.9429	-2.87536	8.08823	-6.9684	-7.79178	3.38758	-0.88097	33.459							0.101	0.594779	-4.84155	-6.16985	-1.20931	-1.48616	-12.2577	-4.22423	-1.33284	-0.183117	-0.298077	-0.526152	-9.98903	-1.69215	-1.41701	-11.3779	-0.818021	-20.8217
0.102	0.639194	24.9834	-3.77326	-3.12112	-0.27948	2.53896	14.5642	-0.110833	0.283145	-0.907757	-0.614153	14.876	-12.2675	-5.42758	-1.13804	-1.2804	14.8616							0.102	-2.21844	-5.99333	-3.63005	1.01512	2.39787	-20.6767	-1.74175	-0.193832	0.159117	0.0657751	-1.10971	-20.468	-3.32461	-1.36069	-8.6134	-1.34809	-18.8008
0.103	-1.17624	4.92859	-3.39251	-3.38716	3.04687	-3.36525	1.90446	-1.21825	1.99825	-5.52093	1.50856	3.00607	-6.17978	-2.73768	-3.09412	-0.227453	28.4216							0.103	-1.57169	1.30774	-13.9119	2.29243	-5.49011	-25.3141	-2.27869	-0.127952	-0.233646	-0.157237	-0.761728	-11.3693	-2.26016	-0.459939	-6.16295	-0.985011	-10.5112
0.104	-6.22939	4.26079	-3.11766	3.66285	2.02707	2.94755	8.67802	0.0907228	1.51354	-4.74656	-1.04493	17.3599	-1.78542	-10.4709	-5.99246	0.236749	14.7929							0.104	-4.51997	-9.54323	-3.24929	-2.05579	1.36278	-86.6996	-0.167306	0.123212	-0.494261	-0.780669	-0.877437	-12.2334	-2.00415	-0.711303	5.69756	-0.472054	-14.4916
0.105	-9.19343	-13.3372	-6.6935	2.73417	-0.557832	4.96663	6.68354	-1.17608	-0.707685	-1.90575	-1.16885	20.3414	-1.70937	-12.5747	-8.36168	1.10748	13.8154							0.105	-3.85935	-5.08394	-3.08157	-1.2229	-1.00696	-80.4646	-0.12719	-0.541244	-0.853822	-0.0323137	-0.593408	-6.76827	-1.14503	-0.256181	-10.4627	0.0477316	-2.57337
0.106	2.86427	1.41406	-6.61362	5.29122	1.16631	10.3864	16.9007	-0.310059	-1.59003	0.0536042	-1.84458	8.92981	-2.24745	-12.5253	-7.02568	0.877353	18.0468							0.106	-4.53383	-14.9581	-4.23561	-2.4215	-4.17148	-33.2117	-4.55846	-0.443399	-0.852047	-0.236616	-0.504909	-20.9693	-0.162253	-0.014219	-20.1834	0.0572975	-1.7705
0.107	5.2433	2.6276	-1.95672	2.99386	0.410146	14.2403	17.3589	-0.033418	-1.42471	-2.23176	1.99708	-5.41012	-1.93472	-9.2604	-9.34496	-0.00164866	17.7261							0.107	-3.67506	-6.52455	-2.7832	-2.00685	-1.74231	-18.2221	-4.65992	-0.782074	-5.69087	-0.322529	-0.266303	-21.9699	-0.921041	-1.1655	-14.0106	-1.12202	1.24321
0.108	2.16843	-0.730322	-2.21804	1.19682	9.96561	12.0578	7.17371	-0.948818	-0.00969747	-3.15094	-1.4412	4.04501	-0.566252	-8.28691	-12.0251	-0.504254	6.04626							0.108	3.92406	-1.29569	-0.110037	0.611618	2.11864	-14.4968	-4.62444	0.336732	-3.91553	-0.631312	-0.141598	-130.215	-2.30639	0.0369508	-14.4131	-1.04976	1.13831
0.109	2.59908	5.22905	0.052623	3.35189	21.3788	9.75268	1.85551	-1.24987	-0.264282	-0.699334	-4.21376	3.63754	-5.49291	-19.0393	-4.31922	-1.43835	5.46867							0.109	2.481	-1.39526	-1.87301	3.07676	-3.73439	-16.6379	-0.134541	0.553312	-1.16511	-1.35228	0.560136	-122.075	-2.7636	-0.256077	-10.416	-0.653221	-8.58053
0.11	4.80247	3.67142	1.48955	0.826811	24.0342	6.4596	7.2847	-0.370608	0.133165	-1.92201	-2.11023	3.64674	-3.8995	-25.8758	-7.49408	-1.069	-1.51393							0.11	2.23154	-1.46246	-1.92351	1.00073	-0.887738	-13.4181	-1.76899	-0.347204	-0.484269	-0.16631	-0.730528	-42.5633	-1.8786	-0.580398	-15.0198	-1.64359	0.975984
0.111	8.8439	1.08267	2.71082	-0.0229001	10.2523	11.4164	0.869198	0.232677	1.27891	-2.44383	-1.67106	8.41	-3.02083	-20.2123	-8.57078	-0.981416	1.21144							0.111	0.874456	-4.04978	-2.89355	-0.215469	-4.14907	-12.9171	-4.17416	-1.17837	-0.467553	-1.77961	-1.08309	-16.1214	-2.40879	0.174361	-20.5041	-9.51778	-8.15377
0.112	1.60272	10.4208	2.64796	-0.805484	0.079859	18.6537	5.43031	-0.18433	0.48386	-1.81597	-4.92268	-1.03209	0.0522705	-7.3065	-5.67537	-0.727577	-12.5082							0.112	0.880328	-0.992208	-1.47259	0.747771	-2.30135	-14.6508	-4.57389	-0.263689	-0.660083	-1.56027	-1.1109	-9.1547	-1.40591	0.691127	-14.4342	-4.5239	-10.7481
0.113	0.715433	38.443	1.85834	1.2611	5.18467	11.7481	8.86203	0.481163	1.16129	0.108622	-7.79714	8.78338	-3.75852	1.59003	-7.58202	-0.779473	-34.1686							0.113	1.635	1.18439	-2.05908	1.94548	5.13787	-10.9677	-7.79941	-0.00357312	-0.170152	-0.861731	-0.986229	-22.2294	-1.97875	-0.162813	-30.0441	-2.98798	-10.8212
0.114	-1.09528	14.575	-0.0799801	8.99344	9.31677	6.61152	-2.69471	-0.138025	0.712308	0.79687	-7.1499	9.70877	-3.37346	-0.50198	-0.0842233	-1.13198	-21.3216							0.114	-0.687206	0.509952	-1.85819	2.62009	2.98313	-7.80132	-2.12962	-0.470885	-0.590796	0.166119	-0.792745	-16.639	-1.39149	0.180147	-19.0861	-1.6345	-19.9965
0.115	1.92429	-2.3523	-2.85157	7.56152	2.56135	6.71478	5.62754	-0.34022	0.957892	0.936498	-1.53878	7.1701	-7.86765	-3.57831	-6.62848	2.67562	-6.11914							0.115	-0.330536	-1.20205	-2.74183	3.26133	2.40174	-13.8593	-4.86805	-0.510632	-0.354365	1.32092	-0.156105	-17.7294	-0.887485	0.362575	-18.3248	-0.931313	-6.67248
0.116	-1.15577	12.6518	-3.99936	0.696091	3.34175	6.80075	1.9866	0.394803	-0.732003	-1.09621	3.15391	8.99227	-13.1684	-6.17086	-11.1271	1.54891	-3.42501							0.116	-1.90678	1.09769	-4.02653	2.57196	1.04065	-13.695	-10.7939	-0.556725	-0.486369	0.230066	-0.304329	-12.8683	-0.91311	0.521463	-21.2275	-0.371002	-13.8058
0.117	0.499938	23.0834	-2.04975	3.40773	27.3125	18.8245	2.29583	0.958324	-0.496936	-3.4441	2.6144	-1.61117	-15.2936	-2.93806	-21.7733	-1.02846	-3.3891							0.117	1.52639	-3.40893	-0.454451	5.06612	-2.50496	-12.0698	-2.81535	-0.938293	-0.203574	-1.11302	-0.418126	-11.0301	-1.48957	0.670107	-20.8024	0.549457	-11.5094
0.118	-1.11613	17.2283	-4.26761	-0.132532	14.7521	13.2282	1.72913	2.80842	-0.789245	-0.813511	-0.956699	-4.10881	-8.73327	-7.91846	-9.41298	-5.32814	3.62905							0.118	0.731961	-0.0328991	-3.56071	2.75996	-11.7703	-10.7172	-1.65202	-0.429605	-0.33742	-1.00211	-0.419658	-24.1581	-3.74706	0.758881	-11.7728	-1.24824	-27.5812
0.119	-1.814	9.62905	-2.45985	3.70752	16.4524	12.6816	10.1436	-0.329328	-0.331487	-0.198522	-1.61156	-0.756005	-1.06661	-5.54197	-2.78752	-0.233992	6.53751							0.119	-0.889843	-2.16761	-0.6736	4.27236	-6.06063	-10.6331	0.434244	-0.540727	-1.78076	-1.86032	-0.625237	-11.7934	-3.89369	0.0891171	-14.4029	-2.81125	-23.4151
0.12	-2.05788	0.0422249	-1.43738	0.220563	14.5467	18.661	7.06891	0.33495	-0.124743	-1.41429	-2.84995	-2.59277	-7.55793	-7.02837	0.25503	0.934327	-1.13705							0.12	1.5273	1.66857	-0.115797	3.30823	-8.16543	-13.0716	-6.5942	-0.0984022	-1.35551	-0.967653	-0.194074	-21.9595	-1.67991	-0.904951	-1.02952	-1.65151	-15.4828
0.121	-4.26426	7.18074	-0.645112	0.205766	30.515	17.1434	4.79009	0.466825	2.97376	-2.12778	-3.81518	-0.578827	-6.75716	-3.08946	6.14954	0.736304	0.791591							0.121	0.571243	-0.265363	0.406968	5.24643	-1.38362	-1.23345	-10.911	-0.37505	0.0319001	-0.608486	-0.630103	-27.2635	-0.746188	-1.66193	-13.378	-0.96755	-17.8791
0.122	-3.31722	3.81032	3.49674	0.0754016	19.747	15.7224	5.72915	2.68863	0.163536	-3.08003	-3.80159	20.6974	-1.1153	-2.72024	3.37662	-4.89649	5.10177							0.122	-0.509443	0.398342	1.03145	2.54804	-9.27088	-4.62927	-8.15307	-0.382277	-1.26156	-0.418697	-0.708184	-17.8814	-0.537184	-1.63783	-15.5901	-0.561853	-15.9407
0.123	-1.12452	-0.13064	3.55952	0.860298	1.12567	19.0171	0.905547	0.524062	1.83876	-1.90706	-3.36461	26.9358	1.28734	-0.055836	-2.5154	-2.66003	7.5806							0.123	-0.307472	0.164628	1.83767	3.70931	-1.86971	-0.177491	-11.1457	-0.228111	-0.397195	-1.31399	-1.03282	-43.9407	-4.72804	0.198334	-13.9594	-0.704379	-14.8584
0.124	-3.02388	1.75373	6.19591	1.47773	3.03407	6.78631	8.77342	0.0877896	1.01999	-3.78062	-3.23889	5.01757	1.85098	-2.25408	1.13302	-0.283302	3.17291							0.124	-0.633073	0.900391	0.753084	3.69685	-10.7856	-4.27767	-25.0802	-0.238401	-0.908134	-0.362068	-1.11386	-54.8691	-2.93431	-0.0775752	-11.8799	-0.69291	-4.35727
0.125	1.04252	4.6364	0.565871	4.03901	0.362245	3.11786	36.1179	-0.764836	-0.192063	-8.51009	-7.97528	-4.70758	-2.72207	-1.24289	-2.83942	-0.514362	-1.67588							0.125	-0.186467	-0.641922	-0.630469	0.360508	-10.1711	-2.2419	-73.2273	-0.23484	-0.67078	0.211821	1.8361	-25.9995	-6.47335	0.282466	-5.55832	-0.239195	-6.00845
0.126	-0.939638	3.96618	2.48155	0.959533	0.81516	5.30189	19.5785	-1.14642	-1.79622	-6.63203	-7.61686	0.345654	-3.60995	-4.77627	-5.29573	-0.621043	1.71298							0.126	0.586922	-1.89986	-2.08163	2.70967	-13.3846	-2.16455	-138.114	0.243866	-0.555767	1.1378	0.256542	-16.2287	-12.4688	0.603002	-7.54	-0.38466	-8.50589
0.127	-0.0629582	1.10352	6.55847	2.31386	1.98894	3.29987	10.4625	-1.02681	-1.62545	-4.04875	-10.3514	5.02143	-2.99945	-3.07371	-5.4959	0.767731	0.0777665							0.127	-0.556252	0.70768	1.89984	2.64724	-4.87518	-1.99699	-74.8555	-0.00189871	-0.729799	-0.369279	0.134752	-14.0246	-5.50461	-0.496053	-26.2765	-0.690362	-14.6317
0.128	3.52665	4.07891	6.27976	2.37521	10.5261	9.43251	6.54234	0.220504	-2.37121	-9.76435	-2.3824	1.03008	-5.36135	-3.18435	-3.69634	0.283599	1.24188							0.128	0.632429	0.733828	0.308598	4.19199	0.149343	-9.6854	-27.6812	-0.220204	-0.11244	-1.05832	-0.530735	-18.0064	0.975146	1.13985	-17.9609	-1.8868	-13.893
0.129	7.39897	6.25924	6.02361	4.40009	38.1997	21.843	-0.748161	0.0713501	-2.28025	-7.32362	-1.89489	13.1329	0.296301	-6.83441	1.0452	-0.222681	1.43023							0.129	-2.17947	0.879384	1.75456	-1.81698	0.389307	-11.5422	-12.9573	-0.170529	-0.224236	-0.285375	1.09635	-23.5374	0.153058	1.57893	-23.4272	-1.38473	-7.24405
0.13	7.36223	11.8157	1.77713	6.78223	12.5857	6.76316	0.731491	-0.337644	-1.29413	-1.47749	1.23013	23.3512	-4.14946	-4.29459	-1.16859	-0.0480684	3.3747							0.13	-1.10147	0.553485	1.56906	-3.57122	-2.97335	-14.3755	-10.0143	0.136926	-0.642103	-0.235353	1.09657	-10.0672	-0.0906107	1.70574	-19.418	-0.220973	-8.63277
0.131	9.13756	11.2894	0.71728	5.82586	-2.50712	14.0086	12.6097	0.752906	-1.10891	-2.0216	1.76834	-4.21744	-0.619128	-3.89208	-3.34981	-0.747746	-0.885667							0.131	0.305139	-0.617907	-0.852877	-6.24701	-0.864182	-9.03405	-6.47225	-0.0854244	-0.653923	0.221612	0.542533	-11.1803	-0.927799	0.28379	-9.34152	-0.908507	-2.83817
0.132	9.68885	2.9882	1.34081	6.50114	-12.5577	24.6397	7.6674	0.275717	-0.709288	-1.61361	-1.02935	4.34291	-0.461797	-1.62961	-4.18543	-1.1264	2.98738							0.132	0.363745	-2.00371	-1.5917	-1.6283	-1.20208	-4.96335	-4.65551	-0.24668	-0.286745	-0.680226	-0.27627	-14.3651	-1.43028	-0.532202	-1.83084	-0.504456	-7.35712
0.133	2.99179	0.766761	-3.01376	1.72871	-6.79415	9.79139	2.58973	0.993635	-0.087516	-5.90833	0.187559	-3.0245	0.0320199	0.718278	-3.69049	-1.66007	5.53502							0.133	0.367295	-1.08172	-1.80489	-2.81802	-0.94191	-3.6135	-4.60273	0.0944504	-0.509914	-0.340825	-0.661274	-106.17	-2.28123	1.11745	-4.08944	-1.0276	-5.78219
0.134	1.79789	0.902526	-2.38219	-0.417799	-0.552939	13.4108	14.2214	0.144973	0.0448766	-8.7928	0.428746	6.74655	-3.55315	-1.71589	-2.93017	-0.330232	23.9338							0.134	1.97518	-0.0630474	-0.799093	3.18075	-3.54021	0.912407	-0.108138	-0.212012	-0.567946	-1.19347	-0.896348	-119.136	-3.34179	0.119697	-5.65954	0.321972	0.871346
0.135	1.22765	-4.983	-2.61929	2.38104	-1.89621	14.8857	24.8662	1.79815	0.148124	-4.46843	0.306689	5.08557	-7.41155	-1.60563	-3.00291	-1.80891	22.9							0.135	2.20695	-1.57321	0.192867	1.97235	-3.47178	0.574146	-2.79875	-0.120219	-0.832252	-0.650523	-1.02853	-60.0628	-1.68075	0.141389	-14.7844	0.497215	-1.70131
0.136	1.47724	-8.40031	-1.85207	4.21595	29.7733	46.1846	7.08096	0.965987	0.610942	-15.8463	-0.196203	7.36133	-6.39138	1.14274	-4.90374	0.0506521	-0.846548							0.136	2.46237	-9.25884	-1.35846	2.59431	-0.427157	1.74777	-1.08124	-0.00451648	-0.7659	-0.534517	-1.01833	-18.8028	-2.1485	0.512579	-4.01261	0.141694	-2.58523
0.137	0.482422	0.127588	0.297613	-2.42619	26.7712	16.6475	8.76544	1.17821	0.648159	-13.7323	0.343671	-0.925344	0.375977	-1.75529	-2.9523	-0.204923	3.74316							0.137	0.333583	-3.96305	-4.51516	-0.0229322	-3.10726	-0.988511	-1.39055	0.220431	-0.864064	-1.0805	-0.316135	-22.3491	-2.23186	0.196585	-14.1995	0.442589	-0.263825
0.138	2.87808	9.62537	2.67982	2.22655	21.5748	16.2155	11.9939	-0.719774	1.73039	-4.90405	0.760328	2.06981	-1.9805	0.264959	-2.74618	1.8677	-0.0423603							0.138	2.52981	0.0689856	-5.57285	-1.75095	4.42437	-4.43031	-1.48212	0.131985	-0.664024	-0.327357	-0.136095	-16.5025	-2.55495	0.474752	-7.03574	-0.577099	-1.16471
0.139	1.20042	3.29849	0.494612	4.64479	17.2007	15.3892	3.74066	-2.26004	1.08349	-5.6053	-5.18166	0.26597	-1.32515	-0.472695	-3.19185	-1.43434	1.56731							0.139	1.69794	-0.793437	-3.21955	-1.72578	4.41287	-4.94848	-0.117663	-0.152377	-0.226247	0.416743	0.0697846	-8.81413	-3.43645	0.771955	-1.43052	-0.752163	-0.888857
0.14	0.11637	1.46256	0.304696	-1.56654	34.1472	7.42858	-1.79755	1.22131	1.47438	-10.5134	-2.72964	17.6712	-2.5861	-2.98913	-4.57127	-2.59304	3.81221							0.14	2.03468	-2.75798	-4.26389	0.610001	0.926323	-1.92508	-1.50819	-0.125742	-0.546136	3.21117	1.80815	-0.494136	-2.59767	1.44092	-2.49935	-0.561677	1.46358
0.141	3.07889	0.675801	0.0887463	0.199852	26.7831	16.5774	4.25415	1.24868	0.294337	-10.2049	-2.86263	17.3056	1.88362	-0.329657	-2.28576	-0.763736	0.94952							0.141	2.27887	0.735593	-5.98231	0.994252	-2.93346	-3.07121	-7.88144	-0.418767	-0.67104	0.783065	0.499471	-2.2381	-2.14131	0.130714	-2.89545	-0.267955	-7.0151
0.142	1.19115	3.39603	-2.26972	-1.28008	9.4342	18.1857	21.0013	-2.464	0.173951	0.422188	-2.89045	2.44874	-1.43585	-0.273686	-1.60263	-0.747331	0.00862974							0.142	-0.448433	-1.54911	-9.07947	1.18197	-11.8406	-5.81868	-11.0851	-0.636123	-0.99948	0.61678	0.0558804	-7.07402	-2.09901	-0.0681573	-2.1764	-0.312111	-19.7893
0.143	4.15869	-1.58956	-0.555771	-1.01391	5.614	9.54269	25.9708	-1.77332	0.670459	1.52477	0.559792	12.754	0.375802	-1.02981	-4.82271	1.31567	4.31477							0.143	-0.269613	1.04644	-6.37705	0.0370815	-4.84685	-3.72052	-8.69003	-0.2319	-0.612713	0.969286	-0.499236	-0.251654	-3.02155	0.594672	-6.17823	-0.819559	-13.9554
0.144	5.28496	1.78074	-0.024389	2.80274	9.19251	9.70907	19.0357	-0.511088	0.867763	-4.15299	-2.74139	26.23	-3.29887	-2.44133	-8.85429	1.21894	-0.00207996							0.144	-0.858187	0.293095	-4.1645	-0.194515	-3.56579	-7.65042	-10.2057	-0.177704	-0.956399	-0.50464	-0.412684	0.229978	-4.13741	-0.394475	-1.38723	-0.731421	-13.6954
0.145	6.24465	7.63206	3.20487	1.89008	5.33447	0.48949	14.2446	-1.58221	1.52032	-0.391353	-1.62406	35.6539	-1.25809	-0.659132	-12.1802	0.456774	7.26051							0.145	-0.406832	3.39817	-1.84831	-1.42367	-3.14017	-3.5554	-5.06034	-0.0936271	-0.965084	-0.056048	-0.472075	0.140133	-2.62446	-0.315679	-7.04368	-0.449459	-3.40406
0.146	7.60304	18.1057	1.31982	-0.796071	1.4916	-2.99574	3.76324	-2.43976	-0.233178	-0.486575	2.44378	9.50555	-1.4756	-0.64263	-18.5784	-0.519139	-0.151701							0.146	0.231316	2.23464	-1.70739	0.77	0.649669	-2.32071	-5.40189	-0.147475	-0.552868	-1.48546	-0.791287	2.43772	-2.96656	-0.692617	-10.5449	-0.683357	-6.83726
0.147	1.45429	28.2178	0.637424	-2.32292	-1.57846	3.5164	-3.40127	-2.57601	-0.0381064	-3.3771	-1.30093	15.3893	-2.16189	0.551201	-8.62846	1.00456	0.62589							0.147	-0.585478	1.13373	-0.738442	2.47627	-0.971448	-2.25824	-4.13745	-0.619585	-1.50321	-0.814233	-0.538025	-1.98423	-0.818317	-0.857973	-5.58333	0.0929449	-10.3425
0.148	1.46664	25.4118	-0.431727	-2.03684	-1.57436	8.1443	3.60187	-1.041	-0.55579	-4.74612	-1.62035	7.80503	-0.82931	0.213966	-17.3882	1.77463	-7.2097							0.148	0.545516	1.81048	0.196635	0.482448	-9.14324	-3.71254	-14.3105	-0.787561	-1.13436	-1.28402	-0.0633779	-1.47264	-3.0154	-0.411991	-6.8912	-0.102043	-8.4517
0.149	2.36206	16.6251	-0.072382	-2.67583	-2.52182	11.5101	20.0639	-1.51439	1.77058	-5.67563	-0.0679971	44.5648	-2.69772	0.175974	-17.1422	1.88542	-10.1915							0.149	-2.72426	0.310623	-0.000766315	4.85393	-12.1142	-1.05213	-25.1105	-0.211376	-0.744887	0.256785	-0.606186	-8.41527	-3.04779	-0.828625	-4.67633	-0.351089	-8.07642
0.15	-0.911034	1.21818	0.299236	-3.05782	3.44073	13.8784	14.2888	-0.596092	1.51331	-7.95842	0.109047	22.7771	-5.31738	0.427207	-5.93469	2.39093	-3.1117							0.15	-1.59725	0.0100445	-2.03764	-0.300813	-19.8395	-6.84213	-13.9224	-0.361046	-0.881759	0.103313	-1.10307	-11.2849	-1.77292	-0.416576	-1.24599	0.182508	-3.37553
0.151	1.42156	10.2484	0.191922	-3.63576	5.18615	8.94119	7.16192	-0.943347	-0.0113137	-1.52108	-0.807935	38.6318	-6.11359	0.269912	-2.14652	0.339401	3.0823							0.151	-1.87288	-3.01396	-0.0682393	3.22903	-3.19271	-3.02602	-6.06843	-0.408268	-0.040369	1.19893	-0.788399	-11.542	-3.54875	-0.401529	0.148007	-0.112803	-4.05544
0.152	-0.567743	6.58999	0.712474	-3.13904	4.88311	6.55377	1.53083	-1.24433	1.86236	0.149751	-1.24181	35.5544	-0.845402	0.337167	0.749369	-0.4373	13.665							0.152	-2.07426	0.0155429	-0.741244	1.72468	-3.39106	-7.44393	-10.0806	-0.112481	-0.349942	1.15902	-0.9148	-10.7007	-0.719273	-0.956691	3.01521	-0.816094	-3.72581
0.153	2.09192	1.43863	2.51271	-0.854047	1.47626	2.92839	2.93787	0.431345	0.227355	-0.977816	-0.722362	18.0737	-2.2178	2.05104	-2.20806	-1.65188	11.7569							0.153	1.08472	-0.0766102	-1.30185	3.75656	0.929787	-4.7825	-9.55604	0.286844	-0.650784	2.57314	-1.03257	-8.74983	-1.38931	-0.512272	0.883622	-0.791878	-3.85924
0.154	1.52938	-0.391249	3.49272	-3.29727	0.998708	-0.393242	7.19651	-0.251136	-1.19027	-4.91046	0.0420326	14.1191	-3.22287	0.553379	-2.80359	-1.30626	23.5741							0.154	0.00480115	-2.02357	-0.387677	2.9814	0.516493	-4.17884	-4.66197	0.224715	-0.511449	1.8951	-0.766581	-5.2132	-0.177912	0.86533	-0.160369	-0.664162	-3.22276
0.155	0.527668	6.80228	2.47009	0.0667008	10.2763	9.68266	7.20602	-0.506132	-0.866494	-5.29411	0.454814	9.59629	-0.834204	-0.665664	-0.64146	-0.331967	29.3873							0.155	-0.604019	-0.390746	-2.29075	2.16773	1.1579	-5.69934	-5.40582	-0.05419	-0.959013	0.376835	-0.96793	-2.02232	-1.49626	0.539123	-4.06727	-0.215565	-3.39862
0.156	-2.40054	7.97614	2.1725	-1.64687	7.35908	6.74773	0.703829	-0.546934	-0.507171	-4.38753	0.177719	8.44228	-0.151629	-1.68755	-3.95291	1.69607	17.8975							0.156	-1.64066	-1.86218	0.552413	1.46295	-1.0699	-8.99742	-1.50157	-0.550462	-0.344759	0.707059	-0.365719	-3.6116	-0.78821	-0.0546558	-0.896951	-0.747183	-5.17101
0.157	0.393388	-0.27808	2.00189	-0.62913	4.86474	1.52399	-4.16457	-0.468303	0.494586	-3.89389	-1.26357	2.47206	1.17221	-1.58351	-4.1715	-3.34168	17.0822							0.157	-0.136957	-0.554235	1.29472	-0.565242	-0.373358	-3.46906	-1.23814	-0.435536	-0.137788	-0.698482	-0.520516	-2.08485	-0.990794	0.545483	-9.07505	-0.809383	-3.05275
0.158	-1.08553	3.15594	1.42215	-2.88934	1.96416	2.91278	3.32281	-0.860711	1.4691	-4.77023	0.34677	1.58424	-0.658523	-0.180585	0.872617	-4.70635	10.2152							0.158	-1.00045	-1.18911	-1.58712	-1.59976	0.6509	-2.18306	-13.7425	-0.257788	-0.472383	-0.331627	-0.535032	0.0847582	-0.397936	1.18147	-16.2493	-0.425548	-0.171876
0.159	0.371398	6.80799	0.837056	-4.39252	0.363857	2.87557	-1.97185	-1.33271	1.11807	-4.22075	0.0982953	-2.87351	-2.06012	-2.15763	-2.8573	-1.93314	5.15936							0.159	-0.90544	-0.929838	1.20535	-1.52935	1.17975	-5.6551	-17.2768	-0.0269095	0.0804088	-0.416586	-0.434035	-2.2196	-0.480456	1.12617	-20.6567	-0.160672	-0.312475
0.16	-0.267839	9.56805	1.48812	-0.898692	10.875	4.87003	11.7623	1.06857	-1.53615	-1.97027	0.0315585	0.520272	-1.82941	-1.57671	-4.70296	-0.773802	3.88066							0.16	2.18006	1.28519	0.0567247	0.216201	-2.41902	-0.368126	-2.42615	-0.113866	0.102779	-1.35823	-0.675175	-4.31782	-1.31629	1.21578	-25.5081	-0.851459	-0.983019
0.161	0.0308209	5.99162	-1.24082	-3.47496	30.7906	7.96915	5.89954	-1.2644	-1.0282	-2.13454	1.36637	1.00144	-0.933605	-0.717244	2.36094	1.08786	4.41617							0.161	-0.243423	0.228368	0.992485	0.0838273	-1.89795	-1.7907	-11.3876	-0.383467	-0.514442	-0.377372	-0.773713	-16.6021	-2.582	0.150247	-7.28792	-0.729667	-4.5896
0.162	-1.1707	1.37167	2.16173	-1.88152	13.2726	4.69228	6.30714	-1.81748	-1.62581	-2.2641	0.540787	1.66938	0.276037	-0.576795	3.16314	-2.28055	-0.537956							0.162	0.41227	0.122183	1.05265	0.755203	-2.06003	-2.08288	-9.02261	-0.467879	-0.464562	-1.47819	-0.3493	-7.79625	-0.232193	0.100291	-1.64016	-0.0760751	-10.9937
0.163	0.431716	4.21528	1.29311	-2.6976	2.41108	5.37702	8.35644	0.483693	-2.07553	-1.88601	0.483558	3.2228	-2.28845	0.149969	-7.25065	-0.84016	3.94482							0.163	0.165171	-0.589043	-0.259648	-0.375081	-1.40043	-3.90201	-2.23018	-0.0537367	-0.45055	-0.937502	-0.81818	-2.40202	1.07131	0.396657	-5.58932	-0.460206	-8.5091
0.164	-0.757245	6.91663	0.896638	-1.88245	16.8881	6.18347	2.47904	-1.10277	-2.39985	-2.59278	-1.01873	1.53048	-3.10222	-0.718742	-9.08685	0.667116	-1.05181							0.164	1.65458	-0.912437	0.358053	1.00437	0.153478	-3.17206	0.355164	-0.151796	-0.0624196	-0.898176	-0.954333	-2.82771	-0.277202	-0.161502	-13.1127	-0.154341	-7.58689
0.165	-0.526217	6.61812	-0.172471	-0.29402	43.5658	11.7054	8.8774	-0.578587	-2.63709	-1.81555	-3.67519	1.09071	-4.61233	-1.09717	-3.77692	-1.00764	2.5231							0.165	1.72418	0.442681	-0.679613	-0.137626	-1.49487	0.765318	-3.0844	-0.177176	-0.219822	-0.521948	-0.162347	0.705818	-2.58064	0.34414	-14.4363	-0.51977	-7.8131
0.166	0.00832325	5.38951	-1.22753	-0.521216	9.74064	4.1966	3.80014	-0.656633	-0.327948	-5.59368	-3.91617	2.19069	-0.424318	-0.977511	-1.68772	-2.53304	1.21324							0.166	1.07543	-0.236884	0.105588	-0.543007	0.610673	-0.936622	-6.90569	-0.338221	-0.381022	-0.988415	-0.0972603	-1.0871	-4.06675	0.0956331	-11.7307	-0.671494	-17.99
0.167	-0.781944	-0.804413	-0.704226	0.810103	2.37073	0.938767	3.44045	-0.944445	-0.388561	-6.70072	-4.47929	4.0088	-1.46638	-0.0932304	-2.92681	-0.520125	6.37964							0.167	0.675662	-0.959063	-2.39752	-1.24107	1.95711	-1.9974	-5.24216	-0.108026	-0.503845	-0.500793	-0.733535	-0.157032	-0.704889	0.520836	-0.394191	0.0135766	-9.26445
0.168	1.19718	3.57257	-0.49178	0.319411	5.35413	2.95038	2.02664	-1.57309	-1.42677	-12.2553	-2.63712	0.879568	-0.634209	-1.36948	-1.72607	-2.63258	7.74845							0.168	-0.0214532	1.99971	-1.40937	0.102506	-0.836283	-0.406003	-2.60423	-0.165532	0.0920763	-0.788206	-0.700655	-1.13232	-1.63261	-0.237759	-6.01061	-0.137033	-9.40395
0.169	0.387958	4.05276	-0.197024	-0.511388	0.617897	1.97841	2.22135	-0.539161	-0.795493	-13.9857	-3.16233	7.13847	-1.00899	-0.302064	-2.80829	-2.37977	3.34863							0.169	1.09457	-0.451647	-1.34082	-2.35509	0.101697	-2.44701	-3.18078	-0.496031	-0.312965	-0.0622938	-0.782322	-2.50266	-1.3236	-0.486869	-5.50932	0.259054	-15.5242
0.17	-1.82953	10.4383	0.904138	-0.173041	2.33948	1.16744	13.6348	-0.963526	-0.411798	-12.141	-2.79316	5.85195	-4.07736	-0.423732	-0.746702	-0.93315	1.63055							0.17	-2.02915	0.71874	-1.16995	-0.515405	-1.80375	-2.88768	-2.03331	-0.631014	0.432163	-0.308734	-0.465242	-3.75553	-2.07548	0.40617	-4.97298	0.221283	-17.5487
0.171	-0.833958	11.2089	0.88976	0.611867	0.53811	-0.9608	14.0519	-2.42925	0.0137111	-12.5474	-1.57933	3.64179	-4.16675	0.276494	-0.837709	-4.88536	-0.482205							0.171	-0.928544	-0.50857	0.932401	1.28194	1.20347	-9.88105	0.199866	-0.611084	0.212814	-0.68184	-0.234376	-4.72445	-1.69588	-0.0287136	-3.99211	-0.506252	-0.982495
0.172	-1.07682	9.42655	1.8177	1.28467	0.72881	-2.78447	7.86605	-2.31365	-0.0862773	-7.56901	-4.55635	17.1193	-4.3229	-0.738171	0.347694	-3.01682	1.87689							0.172	0.121621	-3.56835	-0.641447	2.4063	1.81221	-11.1186	-1.54816	-0.59079	0.0983467	-0.614484	-0.324375	-2.40379	-0.439256	0.543157	-3.29172	-0.936166	0.0208422
0.173	-1.52308	4.53125	1.29615	3.07042	-3.34333	-5.59471	13.3734	-2.02737	-0.193828	-7.34992	-3.30603	20.6183	-1.39703	-0.50397	-2.82381	0.957017	1.13711							0.173	0.623869	-1.82107	0.132544	1.94103	1.84929	-16.7156	-1.27505	-0.288736	-0.0625342	-0.247865	-0.113799	-4.84594	-1.93379	0.285571	-11.5761	-0.0677023	0.639396
0.174	-1.38653	-0.052157	0.292875	3.03715	-0.834133	0.238124	4.65679	-2.85176	1.55211	-3.37192	-3.63955	24.8859	-0.808352	0.140103	-2.67955	0.432094	-2.38301							0.174	-0.590445	-4.82743	1.10171	1.95297	0.959903	-35.548	-0.526388	-0.339362	-0.528793	-0.116394	-0.784371	-0.172357	-0.608239	-0.936906	-12.7481	-0.438546	0.0805405
0.175	0.596818	3.9309	-0.991333	5.3909	0.346475	-1.53946	-0.444244	-2.18224	2.49613	-3.98748	-2.57275	-2.2201	-1.94103	-1.95976	-1.59675	-0.47256	-2.60663							0.175	0.443737	-6.77851	-1.51739	1.68691	0.193281	-41.0723	-2.17377	-0.266808	-0.668925	-0.450994	-1.09361	0.169931	0.381905	-0.843532	-6.8056	-0.377133	-2.55541
0.176	-1.15038	5.38794	-1.15246	0.849784	0.878367	-6.75142	8.29348	-1.72702	0.589401	-8.21376	-0.22168	1.64535	-1.19678	-0.936231	-1.93269	0.174571	1.38378							0.176	1.27882	-5.85155	-0.867196	2.71359	1.19729	-45.7625	-3.00457	-0.289631	-0.562815	-0.337453	-0.767241	-1.81494	1.01356	-0.170651	-14.523	-0.889728	-1.5598
0.177	-0.161204	4.94419	-0.541884	1.51973	15.5962	-3.22712	10.913	-0.457319	-0.154799	-6.35336	-1.52342	7.07556	-1.61501	-0.384242	-3.04463	-0.593265	3.0203							0.177	-1.17072	-1.68787	0.106911	0.704364	0.710138	-47.1053	-0.914917	-0.195616	-0.390069	-0.386108	-0.778442	-2.98476	0.83972	0.0737541	-15.2577	-0.295028	1.13882
0.178	1.31102	4.43754	0.353366	-1.52938	31.1358	1.15831	0.547782	-0.654381	-0.266007	-2.81168	-0.828696	10.7114	-1.789	-2.6236	-0.711532	-0.397729	-0.151266							0.178	1.61933	1.31021	0.061998	2.54867	-0.621113	-25.9129	-3.06759	-0.529581	-0.362956	-0.940765	-0.458198	-5.83027	2.72704	-0.0496194	-7.92621	-0.389819	-0.0313879
0.179	-0.712889	2.51532	0.0414691	2.22374	0.664128	0.708879	9.0647	-0.0343807	1.35678	-0.590897	-1.06149	14.3191	-4.92289	0.385555	-1.19847	-0.241557	0.359323							0.179	-1.18507	0.366767	0.0326108	2.327	-0.577434	-28.1922	-2.56162	-0.484322	-0.199467	-0.93874	-1.02193	-1.62166	1.67953	0.383242	-2.13118	-0.259318	-3.44627
0.18	-0.835217	1.11676	-0.0551273	1.62403	0.709988	2.77852	7.25341	0.727667	0.285197	-6.15868	-1.82865	7.43706	-8.78671	-1.68757	2.22669	-1.26822	4.73252							0.18	0.484616	-2.39146	0.948801	-0.289985	-2.58459	-19.0406	-3.81228	-0.389109	-0.511986	0.38452	-0.864203	-2.43922	-0.107302	-0.626692	-2.00245	-0.143613	-6.95834
0.181	0.594518	3.66069	0.588997	5.1179	0.928824	1.79966	10.2921	0.212474	-1.86539	-3.90387	0.0648278	12.9499	-0.586409	-1.47419	2.91305	-0.915456	4.13036							0.181	-0.660078	-2.27049	0.0908222	2.60117	-2.53743	-8.23084	-4.12445	-0.693643	-0.579655	0.689971	-0.108648	0.816824	-0.602643	-0.501454	-3.80867	-0.101595	-0.305483
0.182	-1.71924	2.02328	0.0259227	4.81486	2.72476	3.21468	6.00966	0.348005	-1.6431	-7.93645	-2.218	0.244154	0.106296	-0.785609	2.71356	-0.328317	4.09157							0.182	-1.90621	-4.1187	1.77437	-1.59184	2.26828	-5.79221	-4.60669	-0.388645	-0.489279	0.718612	-0.855158	-1.61457	-0.76175	-0.495092	-2.51908	-0.316383	-7.30053
0.183	-0.865085	1.48294	0.543359	0.800626	2.32675	-2.38589	8.93277	-0.406959	-0.17963	-12.8234	-3.66102	-5.43005	0.883104	-1.4347	3.02743	-1.64975	8.68586							0.183	-0.568902	-5.55198	-0.379228	0.380074	0.839205	-1.9855	-4.44393	-0.154541	-0.953737	0.0357499	-0.844027	1.19446	-2.45788	-0.215892	-3.09914	-1.00366	-3.3675
0.184	1.48749	0.0465134	1.9559	3.79365	0.646843	0.781123	5.58307	0.100043	-0.934326	-2.31677	-5.06257	9.58957	0.0571802	-0.981695	3.20654	-1.32114	0.933602							0.184	-1.3658	-6.46073	2.24323	-0.940259	-4.0665	-1.9542	-0.388334	-0.302178	-0.51277	-0.600402	-0.868721	-1.98863	-2.73188	0.0184628	-4.26524	-0.664803	-5.27966
0.185	-0.0257094	-1.08317	0.878167	1.33385	0.709894	-1.92428	-4.23467	-0.885056	0.280711	-3.44546	-0.71463	12.9747	0.422037	-2.35092	1.58706	0.0699418	-3.6851							0.185	-1.68376	-3.08143	1.22761	0.639127	-4.29098	-1.25075	-0.480327	-0.125391	-0.765922	0.770735	-0.763029	-3.16347	-3.3876	-0.466004	-2.22129	-0.982603	-12.8259
0.186	-0.204256	0.0383248	0.576721	1.52865	0.216446	-2.60316	-5.20886	-1.04998	-0.0989828	-8.37264	-0.115309	4.47374	0.795076	0.405332	2.21322	0.126391	0.68529							0.186	-1.58644	-7.9133	0.983189	1.12576	-9.9067	-1.80043	-2.56435	-0.417853	-0.17825	0.194439	-0.201681	-1.47557	-1.97923	-0.611824	-3.55766	-1.11985	-12.2949
0.187	-1.10577	4.69885	1.02766	2.43473	0.88833	-3.95585	3.1541	-0.212782	-1.16361	-14.4183	-0.0163541	14.5687	-1.81523	-2.17092	4.27879	-0.587956	-2.73364							0.187	-1.56785	-4.2177	1.27528	0.839151	-0.947836	-3.49865	-0.872589	-0.34558	-0.51629	-0.490952	-0.462304	-0.909803	-2.58541	0.236538	-7.25452	-0.0777781	-4.73853
0.188	-0.444245	5.79009	0.365461	-0.227423	-0.402462	-1.32304	-10.5871	0.0320214	0.341582	-0.995773	-0.131795	23.4813	-0.482133	-0.38956	3.43089	-2.21378	-1.66103							0.188	0.112457	-1.80028	0.349867	1.08941	1.51147	-2.88371	0.0866468	-0.207991	-0.380308	-0.519432	-0.310792	-2.78003	-1.95293	-0.276086	-2.98016	0.00046692	-9.86642
0.189	-2.02387	5.81617	1.10276	-2.82693	-0.635225	0.0506821	-1.25	0.191852	-1.40945	0.630199	0.592513	54.796	-0.618588	-1.26451	9.46072	-1.00866	-0.84614							0.189	-0.440462	-2.29372	0.667959	0.0488628	2.77295	-2.68105	0.0102851	-0.400211	-0.154144	0.0464428	-0.299579	2.2789	0.216205	-0.262964	-2.40015	-0.0299781	-15.4218
0.19	-0.981731	2.0025	1.94821	0.071689	1.25224	-5.00889	7.13565	0.589976	-0.671355	0.171801	-0.736576	36.5698	-2.28485	-0.819694	5.20307	-2.52129	1.00228							0.19	0.116033	-1.19992	0.074498	-0.747744	0.230782	-2.28834	-1.45212	-0.299987	-0.257244	-0.60972	0.121094	1.78239	-0.0222714	-0.250194	-1.53009	-0.341565	-16.3235
0.191	0.927878	3.37453	0.959118	-2.65908	2.87663	-3.06331	4.34785	-2.68318	-0.757488	-1.98085	-0.687198	25.6115	-1.31841	0.177421	0.466547	-2.6056	-2.97946							0.191	0.484728	0.677159	0.00403398	-1.16893	1.02427	-1.21746	-1.14676	-0.275584	-0.583831	-1.31538	-0.289129	-2.25465	-0.372257	-0.816539	-5.09195	-0.684839	-8.89007
0.192	1.28897	5.15384	-0.312821	-0.448068	5.51079	-1.51102	6.1661	-4.23707	-0.131875	-0.992821	-1.60726	14.8764	-0.689522	0.699652	-3.5532	-1.63119	-1.8434							0.192	1.14063	-0.557055	-0.079545	-2.05952	-1.47894	-0.591548	1.08814	-0.333116	-0.708565	-1.4627	-0.582843	-0.0531951	-0.521216	-0.57099	-2.15575	-0.360075	-5.71443
0.193	-0.314066	1.48165	0.828768	0.064481	16.9423	-3.09501	9.72346	-0.409299	-0.984975	-2.04358	-0.442823	9.84118	1.26304	-1.46572	-1.99687	-4.00698	0.266017							0.193	0.623245	0.251608	-0.367376	-1.70225	-3.21265	-0.450053	1.39278	-0.141017	-0.016915	-2.74415	-0.438338	2.13257	-1.30487	-0.620239	-2.19399	-1.19892	-13.8609
0.194	1.31183	-1.40382	0.551244	-1.99773	3.28883	-2.43972	7.83706	-0.323952	-0.342683	-7.45767	-0.205558	3.55849	0.734566	-2.09417	-1.96637	-4.20138	0.235851							0.194	0.76898	0.0804143	-0.52508	-2.97309	-3.58858	0.227864	-1.95535	-0.174467	-0.571962	-0.990886	-0.239856	-0.101189	-0.421413	-0.755337	-2.68464	-1.21549	-13.1367
0.195	-1.88028	0.245024	1.26141	0.652374	-0.0193334	-1.00126	3.01012	-1.46916	-0.720665	-10.1287	0.116883	9.78932	-0.229343	-1.62719	-0.744496	-8.50837	-1.38275							0.195	-0.398607	1.0436	-0.429058	-2.063	-1.84239	-0.428485	-3.15141	0.223293	-0.21721	-1.16521	-0.541485	-1.26812	-2.24344	0.0856759	-5.68735	-0.758165	-7.70829
0.196	-0.383188	1.8727	0.172438	-0.489071	2.61785	2.25598	5.53569	-2.76638	-0.421905	-2.06737	0.241406	11.1306	-2.5312	-2.02765	-1.57877	-3.77088	-2.25984							0.196	-0.376173	0.840217	-1.01751	0.236308	1.15566	0.0480073	-0.477295	0.0941494	-0.141957	-0.942699	-0.461689	-3.08388	-0.939186	-0.663713	-5.61314	-1.16831	-0.538252
0.197	-0.0723496	-0.0490086	-1.24177	1.48437	6.46978	2.52024	5.54262	-2.7132	-2.22469	-3.26399	0.21378	1.46687	-2.51802	0.372987	-1.13816	-0.4339	1.51536							0.197	-0.723868	0.501755	-0.7833	-0.824129	3.31639	-1.39147	-5.30545	-0.397966	-0.652766	-1.51723	-1.0342	-5.42126	-0.323531	-0.238181	-3.93542	-0.241669	-0.582087
0.198	-0.842665	1.09374	1.05245	0.938264	5.85678	-3.03616	4.13609	-2.18837	-2.0352	-4.87488	-0.331025	0.994061	-0.312068	0.117522	0.606446	0.491202	-0.286752							0.198	-0.54937	3.65007	0.0894776	-1.84184	4.78655	-1.10835	-5.69729	-0.167042	0.112601	-1.4949	-0.208703	-4.72273	-0.800341	-0.261728	-12.6605	-0.292243	-2.28516
0.199	-0.0616878	1.53987	-0.242102	-0.0382416	30.0534	-2.11934	3.30111	-0.914163	-0.398722	-3.8111	-0.698935	-4.45251	-0.539342	0.460007	-1.68253	0.0561129	-3.25053							0.199	-0.756534	1.49169	-0.99549	-1.67514	2.14972	-4.00131	-4.99778	-0.10333	0.197146	-0.149555	-0.807108	-10.0576	-0.200924	-0.831907	-11.4624	-0.588012	1.59493
0.2	-0.450073	1.09565	-0.859816	2.98741	17.4487	-4.99144	-5.0132	-0.738422	-0.0421734	-0.194713	-0.742689	-4.09015	0.0759694	-1.60677	1.10356	0.577014	-7.62937							0.2	-1.54976	2.12333	-1.93185	1.4013	0.80916	-5.01465	-2.49199	-0.17452	-0.48995	0.13834	-0.512985	-11.9258	-1.47162	-0.277679	-14.1533	-0.536334	1.52231
0.201	-0.429998	0.137599	-1.30368	0.133583	7.84261	-6.32775	-0.197618	-0.510559	-0.0474382	-1.66103	-0.124579	-2.45356	-0.507908	-1.18723	0.589839	2.27458	-4.59481							0.201	-1.2895	-0.414157	-0.553075	-1.61761	-3.55687	-0.219475	-7.82877	-0.304266	-0.0970303	-0.249442	-0.520008	-7.24492	-1.35891	-0.0339209	-9.25366	0.197511	-3.292
0.202	0.161721	0.505255	-2.17367	-0.526441	5.74148	3.3725	2.96281	-1.66081	-0.502122	-1.2493	-0.605378	-2.60772	0.850396	-0.944904	-0.304976	-0.0328172	-4.41935							0.202	-2.53285	0.237829	-1.63475	-2.67271	-0.845516	-2.24005	-12.8804	0.0718215	-0.646744	-0.273958	-1.30694	-2.28532	-1.08731	-0.471599	-3.18847	-0.447868	1.78573
0.203	-0.98662	7.05186	-2.80922	-2.06448	4.45059	12.5602	11.3767	-0.31181	-0.158802	-0.549327	0.176666	-3.00944	-1.23055	-1.00948	0.469377	1.95455	-3.72497							0.203	-0.602333	1.11083	-3.26772	-1.55358	-0.997557	-5.23726	-17.7963	-0.0280622	-0.334681	-0.206257	-0.519102	-5.02925	-1.79308	-0.273117	-9.18294	-0.401641	-1.14528
0.204	-0.323377	8.98357	-3.64309	-5.74649	0.436926	12.649	9.60046	0.813424	0.0488808	-0.284921	-0.0590467	-3.10407	0.47025	-0.566222	0.0708202	0.454517	-4.75851							0.204	-2.45395	-1.31708	-3.75665	-1.07755	-1.65242	-5.78878	-8.81597	-0.207066	-0.0584719	0.0638295	-0.413802	-4.7791	-1.56551	-0.528026	-2.58161	-0.54517	-2.27369
0.205	0.956564	3.14722	-2.26911	-5.33621	0.786565	8.48447	7.4911	-0.182115	0.226591	-0.314139	-2.44289	0.424483	-0.414184	0.538522	0.601345	-0.174858	1.75684							0.205	-1.60399	0.611717	-2.18981	-3.0459	-9.00504	-11.5509	-13.3595	-0.207182	-0.590061	0.29682	-0.20198	-1.63432	-0.11886	0.165609	-3.62081	-0.81839	-3.00756
0.206	1.41168	6.99422	-3.65277	-3.58804	1.95178	6.38154	-2.13748	-0.175325	-0.564306	-0.132135	-2.40575	0.286552	-1.61992	-0.28503	0.222485	0.0310198	1.82963							0.206	-0.452121	0.692357	-2.58014	-3.00253	-33.5156	-5.01974	-11.1075	-0.386506	-0.342958	0.0918035	-0.298142	-7.41782	-1.25175	0.229776	0.414154	-0.824851	0.0439891
0.207	2.59185	6.26258	-3.08809	-7.68777	0.0916364	4.59417	9.95235	-1.08334	-0.109192	-0.207603	-2.63999	4.76255	-1.89521	0.05636	-1.20435	0.361874	0.924585							0.207	-0.411697	2.16307	0.0818615	-1.42491	-48.2033	-5.90792	-9.34059	-0.294679	-0.208758	-0.595052	-0.816862	-8.49175	-0.881595	0.0969396	-2.3683	-1.04192	-7.94459
0.208	0.979516	4.08987	-2.08562	-4.23526	3.30148	-0.763837	12.7071	-1.7388	0.0963561	-3.39319	0.0948179	4.39719	-1.77334	0.339975	1.66162	0.405001	1.21361							0.208	-0.246713	1.11479	-1.01503	-5.12697	-30.2602	-6.49317	-12.6256	-0.176825	-0.456664	-0.784218	-0.490645	-3.33074	-1.38653	0.663021	0.829713	-1.03165	-8.6662
0.209	5.1423	2.35321	-1.16219	-8.09179	3.14544	5.66496	8.13028	-0.355688	0.0787753	-5.33468	-2.3318	-1.76934	-1.09614	-0.251608	1.32569	-0.390647	-1.80229							0.209	-0.926905	0.0485175	-0.349432	-0.993878	-14.7054	-5.81451	-3.22488	-0.382879	-0.219148	-0.727569	-0.855291	-4.28615	-1.78714	0.203382	0.0423375	-0.0544962	-6.2298
0.21	7.14181	2.81989	2.75831	-4.51271	2.35629	1.79044	14.0511	0.537841	-0.831281	-9.68843	-1.67352	1.54489	-2.92088	-0.769056	-0.491214	-0.766664	-5.43338							0.21	-0.189947	0.20989	-0.883047	-6.16725	-13.4803	-3.76277	-3.13841	-0.145893	-0.133111	-0.59678	-0.809569	-2.82943	-1.07324	0.963602	0.452002	-0.330827	-9.75534
0.211	2.94929	5.93928	6.88224	-2.17253	1.10831	1.05471	7.19697	0.23256	-1.50738	-9.90565	-6.21611	2.68955	-1.54506	0.22874	0.74182	-0.29688	-3.23305							0.211	0.283702	-0.741946	-0.959916	-3.56253	-14.8838	-2.07603	-5.00267	-0.40377	-0.353415	-0.688229	-1.10264	-3.68795	-0.210087	1.14919	-4.98842	-1.16763	-3.6552
0.212	3.74621	7.31124	3.54126	-2.9579	1.06633	12.1875	6.45444	-0.126676	-0.968644	-4.40014	-14.0703	5.0158	-0.950507	0.642242	1.35293	-0.278012	1.8896							0.212	-0.794173	-1.12325	1.30394	-3.39798	-24.8622	-9.4782	-11.2141	-0.507064	-0.615969	-0.52527	-0.442503	-0.973745	-0.23819	0.188074	-0.144426	-0.916562	-8.58639
0.213	1.80363	4.63043	1.06586	-1.8123	-2.10978	9.29789	-0.297346	-0.451305	-1.27129	-1.75892	-7.53324	6.76869	-0.754905	2.15729	-0.00138026	0.329377	5.00157							0.213	0.482133	-0.615836	0.375539	-2.56484	-21.0654	-3.36513	-4.27282	-0.241473	-0.810029	-1.14441	-1.10833	-7.85685	-1.15344	-0.201776	-2.12976	-0.523356	-5.46057
0.214	4.65348	3.10221	0.766513	-2.75064	-2.57014	2.59912	1.54277	-1.33673	-0.804844	-1.91083	-6.20576	0.630775	-1.18168	1.08716	-2.00023	-0.304296	-4.95746							0.214	-0.569445	-2.16448	0.289937	-4.99041	-34.9853	-3.8319	-6.77069	-0.355237	-0.577388	-1.70029	-0.728606	-10.915	-0.61484	-0.161273	0.0150496	-0.79286	-0.51199
0.215	3.84302	6.47448	0.583994	-2.4489	2.11445	1.36473	1.34774	-0.484857	-0.337425	-1.91228	-3.96553	-1.15618	-2.65164	0.820676	0.371599	-1.06203	-3.59606							0.215	-0.701907	-2.53986	-0.820039	-6.14774	-19.0586	-8.11099	-2.53573	-0.329676	-0.541301	-1.18073	0.301923	-4.21254	-0.927486	0.0354675	-1.74237	-0.527059	-1.25246
0.216	-1.52429	5.77373	1.01986	0.769709	-0.0868289	12.6135	-4.52783	0.365885	-1.21381	-0.0353448	-1.57945	0.39571	-2.41312	0.969412	0.736761	-0.0410953	-2.44518							0.216	1.50934	-0.516791	-0.531012	-4.69575	-140.595	-7.2265	-8.96264	-0.20938	-0.291341	-0.43707	0.0369445	-2.85536	-0.571145	-0.51835	-1.8644	-0.697477	-2.77844
0.217	1.77087	1.25734	0.779283	0.702826	0.598914	6.78005	-1.73524	0.256508	-0.287037	-2.03317	-0.353003	-1.06716	-2.85368	0.0588116	0.707193	-0.343254	-2.8005							0.217	-0.75714	0.272316	-1.71057	-9.97744	-141.063	-5.81586	-5.36241	-0.472683	-0.296193	-0.126035	-0.126425	-1.24309	0.0705198	-0.220921	-6.00106	0.331703	-4.31705
0.218	1.83637	-1.81818	0.708498	4.14737	1.60047	0.770133	-2.18651	-0.913852	-1.15349	-5.0756	0.480286	2.33726	-0.971745	-0.265761	-1.03776	-0.564673	-2.40203							0.218	-0.169762	1.40041	-3.49229	-2.50537	-71.1614	-4.12518	-4.46062	-0.696606	-0.514434	0.474719	-0.396888	-1.31674	0.163868	0.17223	-3.96125	-0.109056	-2.16359
0.219	0.937961	0.730673	-0.383773	2.38851	1.34793	2.66098	-5.49617	-0.773698	-0.0978017	-6.38846	-0.732727	2.25011	-0.114512	0.638429	-1.06289	-1.23358	-4.97601							0.219	-0.0871855	1.54669	-0.870501	-6.63068	-24.793	-3.17559	-5.59648	-0.930199	-0.385524	0.192844	-0.955465	-3.30853	-0.379963	-0.72749	-3.90691	-0.330959	-1.73506
0.22	1.45444	0.876326	-1.4049	0.739145	0.675681	6.75762	-7.69843	-0.352445	0.197427	-4.22812	-0.584159	1.95361	0.0849792	0.551236	-0.837538	0.190597	-0.977414							0.22	2.30611	0.530599	-2.3454	-4.54693	-26.4079	-7.0159	-2.05325	-0.649907	-0.329566	-0.67079	-0.948545	-9.29742	-2.64712	0.0188009	-3.18139	-0.707301	-1.73746
0.221	-7.64132e-05	0.449505	-1.4699	-0.920779	1.36031	6.93418	-6.36939	-0.485754	0.372672	-1.11044	-1.28947	7.33984	0.0386518	0.155751	-1.167	-0.383469	-2.98739							0.221	1.28667	0.113698	-1.82081	-3.61362	-21.8824	-10.5082	-0.835098	-0.457345	-0.411466	-0.347768	-0.929805	-7.73068	-2.5757	-0.139021	-3.8446	-0.59901	-1.69912
0.222	-0.273966	0.0293307	-1.77134	1.92977	0.0130291	38.7208	-10.8448	-0.262602	0.439387	-2.44439	-1.2075	24.172	-1.7583	1.03134	0.7031	-1.01196	-4.66201							0.222	1.23253	0.303382	-0.99446	-5.3037	-16.6734	-7.88766	0.626904	-0.682829	-0.400842	-0.815385	-0.834326	-3.35518	-1.51675	0.566621	-7.99134	-0.320975	-1.18985
0.223	-0.0176608	0.744317	-0.343185	3.0839	4.52253	42.1028	-5.93956	-0.598996	0.147791	-1.86163	-2.07297	24.7467	-2.79712	0.259507	-0.113782	-0.686473	-1.33791							0.223	2.3916	-2.21698	-2.13811	-2.40547	-1.15974	-2.20569	0.568736	-0.298697	-0.189899	-0.712355	-0.459135	-0.579737	-1.60969	-0.254224	-4.09424	-0.0924537	-0.754727
0.224	0.464503	0.861062	-1.1808	0.0758554	19.8554	26.1466	-3.47135	-0.34129	-0.0237075	-2.58974	-3.38684	21.9088	-3.70355	0.242196	-1.24445	0.240564	1.72186							0.224	-0.00198749	-2.09499	-0.210664	-3.03017	-3.93444	-2.52705	-0.259773	-0.434041	0.0400337	-0.0867659	-0.873301	-3.3098	-1.29125	-1.15733	-1.6718	-0.65442	-1.34811
0.225	-0.513692	2.22278	-0.245354	2.10311	8.7008	16.7675	-8.73786	-0.898887	-0.270611	-6.30846	-2.04894	9.35293	-3.79657	0.91404	-3.29161	-0.322823	-0.033887							0.225	0.01283	-1.25596	-0.152363	-0.603837	-2.86585	-2.41002	-0.935579	-0.418663	-0.2929	-0.570577	-0.705695	-1.28165	-0.879396	-0.77252	-0.110235	-0.00759923	-1.42872
0.226	0.480323	3.69205	-1.62417	0.535205	4.69798	6.20835	-1.06354	-0.429875	-0.469363	-7.96273	-2.25224	12.2977	-3.66852	-0.225981	-4.53964	-1.8861	6.82777							0.226	1.12613	-0.203517	0.638519	-6.03476	-2.00891	-2.54329	-0.0622132	-0.455435	-0.114455	-0.829108	-0.564817	-1.20668	-0.488307	-0.278499	-1.01894	-0.214119	-1.14656
0.227	0.0319343	0.735996	-1.12991	0.805794	4.56324	0.508216	-1.35105	-0.965183	0.190635	-5.97404	-3.89223	7.52304	-3.94924	0.240832	-4.03234	-1.32405	1.78239							0.227	-1.12379	-1.68261	-1.57926	-4.37889	0.456388	-4.08946	-3.34383	-0.00762922	-0.526035	-0.96743	-0.846078	-1.07692	0.240785	-0.0429316	-0.87628	-0.291566	1.84674
0.228	-1.86796	-1.71363	-0.75387	-0.15942	3.97872	5.02933	0.0978489	-1.4664	-0.0950153	-6.24852	-2.11289	2.73557	-3.11945	0.127857	-2.2433	0.695102	-0.599148							0.228	0.434552	-1.13824	-1.44295	-2.0495	-1.72979	-2.21784	-3.8268	-0.197307	0.00361162	-0.891233	-0.680699	-0.364635	0.538268	-0.0929309	0.741151	-0.247347	-0.00729299
0.229	-1.23748	0.0437259	-0.502792	-0.305703	4.8577	5.84592	-5.83884	-2.23533	-0.742697	-5.75178	-6.20469	1.05436	-1.87659	-0.587459	-0.709296	-0.564429	2.31089							0.229	-0.821588	-1.22403	-0.696491	-3.33016	-1.00385	0.958562	-2.63444	-0.262352	0.162098	-0.850547	-0.690503	-1.89078	0.199587	-0.214428	-2.17841	-0.136683	0.343648
0.23	-2.11873	0.149602	1.18627	3.33133	9.07562	3.66358	-0.950993	-1.4484	-1.74906	-3.90889	-6.22011	-0.429735	-2.33978	-2.68365	-1.65359	-0.563737	-0.148741							0.23	-0.732898	0.364278	-1.27539	-1.33635	-0.964814	-2.06282	-9.47865	-0.581739	-0.467907	-0.270111	-0.871139	-0.859949	0.690498	0.0803194	-2.60773	0.0774878	0.467804
0.231	-1.7471	0.202104	2.35293	1.42169	5.99563	13.9792	-0.359811	-0.501915	-0.442479	-3.98987	-11.564	9.08442	-0.170077	-2.40487	-2.18329	0.29604	0.205487							0.231	-0.58031	2.07815	-0.991369	-2.78569	-14.2451	-2.94012	-8.17107	-0.617251	0.00353658	-1.7966	-0.295523	0.126718	-0.411687	0.0211218	-9.35965	0.00642876	-0.111172
0.232	-0.485094	1.37272	1.15081	4.14996	16.1464	-0.684315	-3.21807	0.112255	-0.491365	-0.358261	-6.73798	7.08275	-0.850052	-2.21389	-1.24	1.24824	-0.942262							0.232	-0.817319	1.84802	-0.711957	-1.81572	-12.1442	-2.60027	0.839834	-0.259177	-0.206779	-3.20861	-1.18699	-2.52069	0.326597	0.269843	-6.62433	-0.348743	-0.501228
0.233	-0.529319	-0.674315	-1.14399	1.78043	4.08624	9.63638	0.866701	0.342258	-0.247222	-1.14353	-4.32077	4.81266	-0.502119	-0.49065	-3.12675	0.73885	0.0841007							0.233	-0.37893	2.14174	-0.733028	-1.08357	-12.3082	-3.16398	-3.43796	-0.15584	-0.647106	-0.888781	-1.13278	-1.41681	-0.2531	0.588187	-3.01628	-0.427626	-0.724358
0.234	-0.052642	2.85126	-0.347994	3.71125	19.1214	19.6583	-2.13959	0.449476	-0.943108	0.516781	-0.646394	-0.498828	-1.51425	-0.00938168	-0.482329	0.511123	0.310569							0.234	0.149806	-0.115612	0.0921506	0.394593	-6.33365	-1.20774	-2.58067	-0.572313	-0.326467	-0.859545	-0.413805	-3.31442	-0.829594	0.128721	-0.605973	0.410731	1.65799
0.235	1.00407	1.62544	0.031747	0.927739	8.2941	5.77287	6.97808	-0.536759	-0.665329	0.418631	-1.52248	-0.372066	0.810202	-0.829716	-0.705599	0.720705	1.97135							0.235	0.582067	0.602672	-0.539247	1.19277	-9.55617	-1.39117	-1.84888	-0.175905	-0.328221	-0.896167	-0.635024	-1.66637	-0.0951489	-0.215673	0.47723	-0.189612	0.403499
0.236	-1.21597	-0.340234	-0.275505	-0.290501	21.9147	-4.58392	6.31559	-1.00746	-1.52753	-2.94518	-0.00463724	5.65245	1.69804	-0.519098	-0.0515103	-0.227983	1.03537							0.236	0.470001	-1.46846	-0.0598655	-0.135061	-7.78732	-1.22807	-1.90487	-0.282024	-0.555367	-0.790432	-0.505452	-1.25861	0.279472	-0.690935	-2.70091	-0.0596693	-1.15009
0.237	-2.00715	-0.12085	1.29283	1.75358	28.8183	2.58929	2.69382	-0.758397	-0.330285	-7.81858	-0.592641	-8.98537	-0.219141	-0.422963	-1.63795	-0.826555	0.421523							0.237	-0.506124	0.519855	-0.346779	0.73972	-4.41954	-2.01789	-1.48648	-0.373215	-0.420411	-0.922949	-0.649569	-0.757275	0.38575	0.185855	-0.39711	0.157692	-1.70376
0.238	-1.71201	0.500081	0.935839	0.414332	9.4226	5.56842	5.67454	0.0149798	0.0874072	-7.32109	0.337905	-22.1564	-0.0961615	-0.708648	-0.701672	-0.638873	-0.34318							0.238	-0.974648	0.507827	-0.117437	1.39454	-1.83512	-3.78844	-3.91682	-0.283941	-0.436667	-1.10932	-0.542147	-8.13407	0.658176	-0.576954	0.274575	-0.270715	0.552246
0.239	-0.638474	2.56515	0.500906	3.38632	29.2887	6.05347	6.40452	-0.463458	0.301979	-4.53084	-1.49541	-10.535	-1.58944	-0.353548	-0.462587	-0.442421	-0.396825							0.239	-1.03205	-2.17823	0.447285	3.36554	-2.04129	-0.613068	0.160102	-0.388934	-0.596115	-0.913852	-0.547485	-10.1979	0.139737	-0.621074	-2.72919	-0.271322	2.23623
0.24	1.38869	0.325806	-0.0761229	2.66209	24.1826	4.82643	-1.77298	-0.590124	-0.405106	-6.7334	-0.742276	-7.81467	-0.964319	-0.377509	-0.485785	-0.823128	0.820405							0.24	-3.36324	0.47518	-0.427829	1.68564	-3.34627	-1.26731	-1.24876	-0.0834377	-0.414832	-1.27201	-0.395889	-8.20479	-0.519652	-0.612359	-1.3929	-0.5438	1.31167
0.241	0.937956	2.44909	-0.377656	3.41458	43.6004	1.76354	2.46609	-3.26708	-0.69335	-4.39669	0.28826	-6.68852	-0.66237	0.412632	-1.2384	-0.155042	0.428332							0.241	-1.28332	-0.0642705	1.60243	1.959	-1.6143	-3.94568	-2.66806	-0.356066	-0.303031	-0.614356	-0.327513	-9.69655	-0.574564	-1.21878	-2.18043	-0.583967	-0.457201
0.242	0.521292	2.21515	-0.247837	1.68764	21.2111	8.5314	5.50456	-1.29488	-0.564586	-4.00797	-0.440016	-1.40304	-1.37005	0.663003	-1.68363	0.021568	0.118985							0.242	-2.17391	-1.12736	0.124629	1.12833	-0.688479	-3.5801	-12.6307	-0.573223	-0.334582	-0.45781	-0.594332	-6.36546	-0.462159	-0.765168	-2.2433	-0.227591	0.534911
0.243	-0.344552	1.17329	-0.320132	-0.0128826	32.7052	2.03157	-2.26963	-2.02569	-1.28956	-2.04392	-1.16438	-0.861098	-2.1924	1.60493	0.468756	-0.655241	0.41641							0.243	-2.92353	0.845614	0.978031	0.231578	-2.52751	0.838938	-13.4752	-0.229374	-0.0818966	0.55954	-0.450401	-1.1674	-0.578821	-0.755498	-0.33262	-0.7024	0.743074
0.244	0.205611	1.5524	-0.473968	1.84715	37.8846	-1.4272	-2.50388	-1.71062	-0.601172	0.15666	0.174139	-0.749978	-0.58056	0.460193	-0.118801	0.441958	0.431112							0.244	-0.677013	-1.0488	1.00656	-0.633498	0.226641	0.333948	-1.60641	-0.427375	-0.354041	1.04469	-0.583033	-6.20143	-0.00672743	-0.771055	0.101882	-0.484851	0.0788542
0.245	-1.0863	2.06651	0.951358	1.89739	20.5848	-1.06933	-3.89945	-0.967987	-0.355204	0.106284	-0.439908	0.0610088	-0.551024	-0.494638	-1.58897	0.405496	0.657118							0.245	-1.96496	-0.885465	-0.328748	-1.0159	-5.2228	-1.06358	-4.81561	-0.0186316	-0.349144	-0.115415	-0.551151	-6.17389	-0.145713	-0.0264591	0.310631	-0.290457	-1.86479
0.246	-1.26245	0.761337	0.533514	0.948533	27.9607	3.57656	-0.272272	-0.233882	0.284982	0.151094	-1.9758	-0.743833	-0.755573	-0.809785	-1.18104	0.428666	4.31548							0.246	-2.76861	-1.53652	0.083461	0.289427	-5.13809	-1.13821	-2.54466	-0.14577	0.00236398	-0.97774	-0.467655	-5.17065	-0.600886	-0.68972	0.0356196	-0.677379	0.400057
0.247	0.468402	1.75095	0.638363	1.42673	24.7709	3.13045	4.09505	-0.330339	1.11872	-1.12995	-0.0833809	-2.50517	-0.812173	-0.0456733	-0.562433	-0.875108	7.86231							0.247	-2.83865	-0.345567	0.354714	-1.04918	-14.2276	-5.59779	-4.6086	-0.351391	-0.292604	0.124379	-0.720123	-2.49581	-0.161045	-0.901084	0.272762	-0.361006	0.724092
0.248	0.636421	0.0139821	-0.0584738	0.866657	13.7473	-1.14939	5.27956	0.301762	0.250644	-0.754384	-0.325953	-2.76455	-0.0411675	0.389365	-0.790114	-1.21382	1.87682							0.248	-0.219706	-0.397419	-0.504989	-1.35268	-17.8509	-5.40888	-1.68954	-0.0772477	-0.180192	-0.485752	-0.0580194	-2.93373	-1.08074	-0.543376	0.0638962	0.295027	-0.0155785
0.249	0.342406	0.911798	-1.70626	-0.141297	5.4575	6.53742	2.13312	0.00164747	-0.199156	-0.83226	-0.788058	-0.535511	-0.325584	0.984773	-1.66012	-0.365513	0.167117							0.249	-0.757616	-0.499092	0.453113	-0.519244	-6.8041	-8.61206	-1.84146	-0.21112	-0.136375	-0.240195	-0.746464	-6.07347	-0.485575	-0.403464	1.06328	0.368864	0.712295
0.25	0.584914	-0.0771747	-2.07175	0.106207	14.3033	5.70868	5.45638	-0.158623	-0.574432	-0.671824	-0.092408	5.30141	-1.99933	0.796563	1.64264	0.13606	1.49034							0.25	-1.51304	-1.05185	-0.00277507	-2.28979	-2.57945	-0.523818	-3.08723	-0.355319	-0.295595	-1.66385	-0.316057	-4.93122	-0.852241	-0.227954	-0.629042	0.12798	-3.71667
0.251	-0.572903	-0.416201	-1.17426	-1.39257	28.1481	5.97897	4.35103	-1.77157	-0.404141	-0.249891	-0.43878	0.67313	-2.79595	0.307228	2.88751	-0.462033	-0.368964							0.251	1.27758	-0.477148	0.56904	-0.402032	-0.508334	-8.71974	0.0848998	-0.427501	0.125226	-1.42894	-0.227617	0.659958	-0.959973	0.404774	-1.36991	-0.653044	-3.807
0.252	0.443055	0.0365159	-0.917532	1.65808	22.4285	-1.79108	3.36095	-0.857423	0.138856	-0.0433524	0.305432	2.92066	-2.08429	0.356117	0.159688	-1.30699	0.655321							0.252	-1.28682	0.138373	0.867068	-2.90576	-5.38221	-7.11442	-1.2821	-0.349404	-0.0855861	-1.52372	-0.850852	-1.45571	-2.45508	0.202817	-4.59202	-0.320888	-1.6066
0.253	0.182562	-0.507166	-0.218775	0.645121	5.97804	5.14124	4.92537	-1.63771	0.395285	-2.72596	0.743324	2.60177	-2.09105	0.234307	3.08477	-0.773916	0.387143							0.253	0.694383	0.551808	0.12829	-1.73835	-9.88763	-6.80731	-0.501583	-0.225897	-0.197439	-1.33089	-0.679597	-1.74241	-4.9895	-0.0216756	-4.24704	-0.385024	-1.64453
0.254	-0.893945	-0.101739	0.114364	-0.0251483	8.99276	5.88018	4.9245	-0.701742	0.0864559	-1.28514	-0.647136	-1.15105	-0.453632	0.359343	0.762773	-0.142698	-0.429976							0.254	-1.36831	0.763047	0.323133	-1.38752	-3.20387	-7.47341	1.9891	-0.369238	-0.0943613	-2.03036	-0.737374	-1.3173	-3.93303	-0.473757	0.330987	-0.586874	-0.0607129
0.255	0.572886	-0.67949	0.403151	1.79708	8.03939	22.0391	6.81583	-0.338586	0.126222	-2.76672	-1.9401	1.1448	-2.86002	0.988114	1.89888	0.00404302	1.85781							0.255	-0.961005	1.32347	0.00899044	-2.64561	0.972815	-5.85889	-0.0802602	-0.0856435	-0.286668	-2.03828	-0.592464	-3.2917	-1.90671	-0.536453	-2.08931	-0.443866	-1.35338
0.256	0.116962	-1.38616	0.550368	1.57778	6.72505	9.76749	4.31021	0.0362957	-0.141009	-10.1053	-0.723145	0.832248	-3.21876	0.110066	0.472104	-0.264927	-1.55174							0.256	0.44173	1.42834	0.300361	-0.551296	-4.56347	-6.40398	-1.65624	-0.229377	0.144422	-1.74918	-0.179935	0.177881	-1.64111	-0.218678	-2.42298	-0.366647	-0.820012
0.257	0.744114	-0.210266	-0.0903227	1.95946	2.18466	8.77461	3.1116	0.122939	0.252152	-9.81129	-0.885066	0.11904	-8.81102	0.0368523	3.7481	-0.244284	-1.82699							0.257	-1.65132	0.873881	0.855994	-0.308343	-7.86512	-0.556912	-1.36789	-0.0795158	-0.200504	-0.306866	0.315949	-0.267763	-1.87502	-0.496845	-4.5779	-0.0304132	1.69458
0.258	-1.24889	-1.75121	-1.52285	2.44849	4.90798	15.9883	3.22131	0.148647	-0.727117	-6.53655	-2.09329	4.5928	-12.9989	0.251766	-0.591652	-0.450905	-0.660796							0.258	1.83951	2.34836	-0.283112	-0.423861	-15.0517	-1.88529	-0.985108	-0.143358	-0.40078	-0.924858	-0.0570486	-1.06718	-2.2257	0.424623	-2.50922	-0.377683	0.532636
0.259	0.481244	0.552016	-0.312628	1.16474	4.49042	12.5766	2.93	-0.485855	-0.320837	-4.70579	-1.94359	-1.5876	-12.1565	0.172299	0.36991	-0.0833688	-0.652212							0.259	-0.785733	2.09812	0.864543	0.715085	-2.53646	-2.12415	-0.625726	-0.456778	-0.353517	-1.96785	-0.329407	-0.379858	-1.94071	0.294669	-4.16561	0.259546	-1.8189
0.26	1.26991	0.960874	-0.0102357	2.21009	1.5185	9.51804	1.33159	-0.00941479	-0.375411	-1.88997	-0.263862	-3.96141	-10.316	-0.163227	-1.11618	-0.425027	0.125343							0.26	-0.980834	1.03594	-1.10218	0.186847	-1.56179	-5.17257	0.100913	-0.0971271	-0.310033	-1.09661	-0.748669	-1.5123	-0.731794	0.236988	-1.70908	-0.124508	-1.19586
0.261	1.61792	0.676012	0.291255	0.429742	3.56552	0.969658	0.171848	-1.05684	-0.783881	-3.1561	-0.399984	-0.587733	-4.37594	0.0959355	-6.24926	-0.701687	-0.00761241							0.261	-0.172097	-0.222864	-0.657672	0.170672	1.24437	-3.64391	0.289876	-0.213943	-0.402487	-0.442092	-0.705894	-1.89816	-1.80526	0.0800935	-6.13743	-0.540205	0.977219
0.262	0.044439	-0.404894	0.849431	1.1938	5.9138	22.3977	4.94733	-0.677585	0.0547339	-3.29608	0.0268422	-2.87612	-4.81677	-0.191727	0.401459	-0.380139	0.019058							0.262	-1.79299	0.387734	0.351129	0.126442	2.71095	-3.94265	-1.48462	-0.272856	-0.514427	-0.162469	-0.422027	0.263772	-1.52444	-0.0225802	-6.44328	-0.200102	0.892816
0.263	-0.296098	-1.29916	0.455153	0.799869	6.35958	13.1344	-0.456721	-1.25274	-0.0202829	-1.27115	-0.96231	-1.13271	-2.65763	-0.282429	-3.01852	-0.138892	-1.13284							0.263	1.09583	2.81037	0.198653	2.59133	4.00444	-4.09101	-2.0063	-0.167632	-0.493702	-0.89072	-0.622745	-1.15529	-1.35088	-0.650873	-4.31456	-0.716215	0.238839
0.264	2.2367	0.322122	0.661269	3.21721	10.8524	16.3446	1.08408	-0.706373	0.0571302	-4.34684	-0.413476	-1.66852	-3.24268	-0.341838	-0.438286	-0.496294	0.18117							0.264	-0.727211	1.11135	-0.00365475	2.19052	-0.892975	-1.53832	-7.25581	-0.509326	-0.468954	-0.256164	-0.617288	-1.83968	-1.37696	-0.338769	-5.18372	-0.281015	0.916131
0.265	1.1576	-1.81497	0.814035	0.705019	-0.666875	6.63941	1.42271	0.181105	0.0931664	-4.86375	-0.850648	3.49192	-3.61513	-0.216497	4.09474	-0.500114	0.665124							0.265	0.345575	2.19843	0.389094	1.46297	-3.58442	-0.8921	-4.86452	-0.400587	-0.373281	0.0880166	-0.101915	-0.93212	-0.578881	0.169044	-1.64935	-0.432515	0.099649
0.266	2.222	-0.0234461	-1.27057	0.475341	0.953475	2.98651	3.60753	0.417504	0.0117998	-4.18522	-0.484179	4.86062	-0.206041	0.734803	-0.342243	-0.3446	1.24309							0.266	-0.561024	1.76722	-1.32256	1.4334	-1.96495	-1.20819	-4.03439	-0.352566	-0.394656	0.194996	-0.237597	-0.451507	-1.16375	-0.652522	-3.11752	-0.436415	0.464018
0.267	2.12988	1.40915	-0.191097	1.52938	-0.0901626	9.86435	2.77029	0.35797	0.110974	-0.900979	0.326352	0.683506	-1.6668	-0.0103132	0.122261	-0.521944	1.69377							0.267	-0.900044	0.848575	0.279319	0.332503	-0.743088	-2.68433	-4.31205	-0.428702	-0.20546	-0.785604	-0.410449	-2.33802	-0.737213	-0.249025	-1.96482	-0.148012	0.318836
0.268	1.22603	-0.192454	0.210396	-0.326886	1.97138	19.7364	1.94699	0.0549461	-0.904058	-0.821864	0.0791017	-5.23397	-0.720871	-0.332172	-1.66103	0.0642196	5.75585							0.268	-1.21941	1.17377	-0.247824	0.541542	-1.89341	0.544198	0.0823252	-0.137633	-0.135938	-0.237613	0.165879	-1.84638	-2.19888	0.466994	-1.53377	-0.554872	-0.30457
0.269	1.82449	-0.397899	-0.0934869	-0.233908	1.30928	20.0179	1.69909	-0.647722	0.0500392	0.108172	-0.7673	-2.67764	-3.17302	0.710424	0.400555	-0.445676	0.754308							0.269	-0.462662	0.0731741	0.577647	-0.905029	0.360532	-2.00817	-2.93713	-0.137922	-0.661882	0.168332	-0.274489	-2.31456	-0.865057	-0.535736	-3.07723	-0.535403	-1.17662
0.27	0.377798	-1.39551	0.345909	-0.72787	4.09682	13.5806	-0.60328	-0.778325	-0.0823689	-1.63963	-0.458104	5.7599	-0.542201	0.188568	-2.22799	0.0664914	3.07594							0.27	0.439554	1.72758	0.136234	-0.277152	-5.39178	-1.40282	-1.13128	-0.0166258	-0.621437	-0.488644	-0.574628	-0.977376	-1.98039	-0.193125	-2.47818	-0.624954	-0.366776
0.271	-1.03193	-0.0977095	0.0792127	-1.37917	5.4804	2.93445	1.50627	0.0625972	0.713003	-0.586648	0.67825	3.18524	-1.42327	0.139967	-2.38812	0.0689515	6.41318							0.271	-0.844522	0.245187	-0.190603	0.947015	-0.0189903	-1.76219	-2.85763	-0.402389	-0.219382	0.265386	-0.444034	-1.67606	-3.89079	-0.564529	-4.15539	-0.574475	0.792753
0.272	0.257999	-0.704495	0.322795	0.0510872	5.56909	12.5193	0.321466	0.0780903	1.08854	-0.298677	-1.83904	1.06027	-1.20661	-0.289957	-5.1165	-0.100829	0.128466							0.272	-0.72453	-0.54143	0.652922	-0.251986	0.387793	-1.92799	-0.985678	-0.372953	-0.403469	0.229527	-0.799357	-1.07559	-2.55621	-0.135526	-2.94198	-0.0655477	0.510371
0.273	-1.12518	-0.379695	0.98239	-0.920445	5.74055	10.0447	0.290238	0.233537	0.454275	-0.419568	-2.19472	-1.75902	-1.27015	1.48055	-3.13265	-0.136062	3.22891							0.273	0.142011	0.152426	-0.870786	0.146246	-2.20393	-0.0810417	-3.47742	-0.299141	-0.478353	-0.191215	0.147565	-0.534138	-6.116	0.289713	-4.27826	0.0329167	-0.706716
0.274	0.221732	0.619985	0.133605	-0.550506	3.85729	3.10501	-1.12327	0.231213	0.719501	-1.51541	-3.01642	-0.562833	0.586325	2.5896	-2.80093	-0.287543	-0.693044							0.274	-0.585451	-1.21778	0.594574	1.65416	-0.766488	-0.39858	-2.19216	-0.327445	-0.141088	-0.783723	-0.269102	-1.70688	-4.20169	-0.431762	-2.92353	-0.385123	-1.15638
0.275	-0.0478796	0.666784	0.842502	-0.796395	0.746843	4.9237	1.10569	0.284169	0.0776753	-1.18128	-2.94059	-0.752975	-0.00221786	0.321996	-4.15796	1.21389	-0.586057							0.275	0.527366	-1.73191	-0.830139	-0.887901	-1.06509	-1.57147	-2.00567	-0.370552	-0.498721	-0.979341	-0.255157	-0.762124	-1.85628	-0.52798	-4.36647	-0.0143957	-1.10859
0.276	-1.99209	-0.303855	0.393592	-1.43137	-0.119642	2.71605	2.18073	0.384555	-0.914299	-0.182624	-0.776372	0.184207	-0.0472595	0.479772	-2.05534	-0.629163	0.657242							0.276	0.897422	-0.718662	-0.475932	0.507844	0.237917	1.34272	-3.54367	-0.35964	-0.253912	-0.99844	-0.519113	1.03194	-1.2145	-0.131924	-4.277	-0.100359	-0.800202
0.277	0.488973	-1.42225	-0.0766647	-0.0712755	-1.07131	4.15191	-1.01549	0.32338	-0.642376	-0.81267	-2.85592	4.01739	0.540608	0.662749	-2.65418	0.331694	-0.313119							0.277	0.632891	-0.340843	0.211976	-2.24582	-0.663341	-1.61781	-1.20376	-0.0986093	-0.522691	-2.06167	-0.871032	-0.604639	0.0987961	-0.546385	-2.76856	-0.449812	-0.210273
0.278	-0.376438	0.0855845	0.193872	0.0660812	-2.52774	5.63441	0.800458	0.851271	0.0121788	-0.0551003	-1.08343	4.07548	0.352677	-0.0591345	-1.10226	0.475706	0.00829208							0.278	-0.527939	-0.403959	0.640286	-0.216038	-2.34489	-1.45423	-2.53988	-0.315954	0.195113	-0.273904	-0.858541	-2.62648	-0.693091	-0.355389	-4.5471	-0.491055	-0.525061
0.279	0.361169	-0.978609	0.0788202	-1.34621	-1.06995	-0.312972	1.06995	0.571889	-1.26457	-0.505425	0.726882	3.15363	-0.968206	-1.15884	-0.128442	0.896799	-0.908691							0.279	-1.90753	-2.28432	-0.239767	0.246382	-0.126367	-0.501695	-0.333394	-0.441567	0.170897	0.11873	-0.536606	-2.27155	-0.891694	0.649548	-0.966732	-0.297272	0.564448
0.28	-0.63841	-0.823535	0.0221791	0.974384	-0.7094	7.34656	-2.21309	-0.0100597	-1.26984	-0.686336	0.635057	5.75971	-1.10231	-0.775287	-0.704631	1.08203	-0.553245							0.28	-0.197976	-0.803969	0.160676	-1.52278	-3.07161	-0.12207	-3.69884	-0.251585	-0.817871	-0.554669	-1.0088	-3.18777	-0.619848	0.558964	-3.35693	-0.0871462	-0.534154
0.281	-2.28879	2.33474	-1.05724	-0.833865	-0.939109	12.2468	-0.757789	-0.396517	-1.75059	-1.47946	0.158309	4.51979	-2.61952	-0.303285	0.420253	-0.0866877	0.633858							0.281	0.197092	-1.8535	-0.560234	-0.708633	-1.35031	-0.166017	-2.69313	-0.469533	-0.572794	-0.592572	-0.327714	-1.67797	-1.01042	-0.00867778	-1.94888	-0.172052	-2.18784
0.282	-0.349744	0.328671	-0.547786	0.813415	-0.240044	5.29113	0.606283	-1.85986	-0.314686	-1.13399	0.350752	-0.285884	-3.06198	-0.0550054	-0.93081	0.122023	0.112336							0.282	-0.0853296	-1.34809	-0.906728	-0.707491	-0.150406	-1.40177	-0.37739	-0.366046	-0.377742	-1.34759	-0.202868	-0.0747058	-0.577707	0.0781406	-1.51478	0.136153	-1.03153
0.283	-1.11527	0.436471	-0.460143	1.66883	-0.10173	16.7579	-1.23433	-0.0846823	-0.310108	-0.277637	-0.833594	2.29999	-1.84362	-0.662841	0.0238072	-0.251339	0.175463							0.283	1.52776	-1.71076	-1.61115	-1.40024	-3.17987	-0.0605886	-4.34324	-0.296545	-0.356718	-0.159655	-0.790464	-1.7849	-0.830609	0.214695	-1.9203	0.291262	-0.159466
0.284	0.243514	1.54133	-0.113019	-0.361754	3.53947	11.1201	-0.119747	-0.101446	0.035375	-1.60422	0.429859	3.04154	-4.16241	-0.406856	-1.72707	-0.0615918	-0.403927							0.284	1.10154	-3.71138	-0.329732	-1.6423	-4.42615	-3.14573	-1.91421	-0.200787	-0.690668	-0.0841049	-0.640249	-1.3228	-2.18499	0.013287	-2.28916	0.230142	-0.510062
0.285	0.881367	-2.67277	0.933396	0.369124	1.14851	4.71964	-0.514959	0.00901559	0.291968	-0.611297	0.460697	3.23175	-5.2355	0.538181	-2.111	0.644006	1.29303							0.285	0.456276	-2.16213	-3.4079	-0.672502	-1.46572	-1.93193	-1.4861	-0.0308625	-0.602252	-0.034698	-0.0683922	-4.47167	-2.11515	-0.0506042	-1.53325	-0.285534	-1.14488
0.286	-1.09017	-1.77118	0.145734	-1.32906	4.52864	-2.67324	0.356968	-0.69732	-0.35942	-1.13268	-0.839146	2.86833	-1.48474	0.0990513	0.802338	0.260799	1.31608							0.286	1.01982	-2.77575	-3.04605	-1.17624	-3.61337	1.58361	-2.27514	-0.299292	-0.14764	-0.421773	-0.647538	-5.02511	-1.89991	-0.101183	-2.72521	-0.499422	-1.73605
0.287	-1.28971	-1.83323	0.597431	0.271864	17.6627	-2.62762	0.611742	-0.244598	-0.7957	0.224592	-1.36479	1.8148	-4.1816	-0.502615	-0.498225	0.410489	0.526549							0.287	-1.16402	-1.94948	-1.09264	-0.183563	-5.05227	0.267599	-1.08074	-0.218699	-0.49562	-0.726314	-0.689188	-3.29774	-3.83848	0.0438223	-1.57301	0.0191618	1.11164
0.288	-1.51787	-2.87444	0.00134471	0.390839	27.5363	-1.27611	0.0578065	0.0307309	0.219961	-1.05403	-1.68586	5.63331	-3.36139	-0.41114	-1.03003	0.576781	0.0710148							0.288	1.50547	0.0200727	-4.93766	0.673851	-0.316491	0.880191	-0.126166	-0.202423	-0.375328	-0.659933	-0.664376	-2.51666	-1.21897	-0.381532	1.61247	-0.556624	0.5663
0.289	-0.810723	-2.09105	-1.25675	-0.702805	6.00944	15.4053	1.2382	-0.19342	0.196889	-0.326558	-1.00682	0.993933	-9.44505	0.0417915	-0.789966	0.565543	1.38958							0.289	0.636223	1.60043	-2.64037	1.38014	-0.589678	-0.949166	-2.42147	-0.184638	-0.391749	-0.213452	-0.555556	0.375356	-2.60611	-0.267759	0.741696	-0.0914535	-0.109188
0.29	0.125816	0.617207	0.631585	0.485061	0.890373	25.9988	1.10458	0.498562	0.313896	-1.42622	1.95263	-1.66246	-5.61015	-0.920252	-0.131934	0.289472	2.08988							0.29	1.10942	0.384012	-1.55615	1.26202	-0.459338	-0.496794	-0.997059	-0.3918	-0.374098	-0.240303	-0.392703	0.468359	-3.92371	-0.246928	1.034	-0.327556	-1.2121
0.291	1.50788	1.31494	-1.30198	-0.968936	0.488446	15.378	-0.101416	-0.470632	0.333406	-2.743	0.226817	1.45941	-1.29976	-0.156054	-0.924044	0.517832	0.739695							0.291	1.18601	2.36952	-2.37229	-0.0199995	0.489357	-3.57404	-0.709664	-0.0967107	-0.340001	0.0601723	-0.806361	-0.966926	-2.72809	-0.74119	-1.28333	-0.343041	-0.133993
0.292	1.6981	0.313883	-1.50358	2.17787	3.5681	6.90779	0.735728	-0.554355	-0.626383	-4.15005	-1.18323	1.48211	-2.98507	0.0203548	-1.5105	-0.866158	0.89311							0.292	-0.387018	0.382411	-1.65422	1.78168	2.61586	-1.86932	-0.618737	-0.199499	-0.570709	-0.513936	-0.460748	-0.659026	-3.66221	-0.580518	-1.5876	0.0179467	-0.0200432
0.293	0.515285	-1.87708	-0.467641	1.83916	4.87198	7.12416	-0.207223	-1.39818	-1.68087	-3.73041	0.14519	-0.564806	-2.04909	0.0251378	-1.7202	-1.35212	-0.911688							0.293	-0.352075	0.0587358	-1.00913	0.122692	2.03577	-1.06439	1.80059	-0.0105656	-0.275107	-1.00498	0.120201	-0.838495	-2.1566	-0.174943	-2.6636	-0.374224	-0.816263
0.294	0.794711	-0.519837	-1.1533	-0.724936	7.73218	7.41488	-0.565344	-0.614002	-0.716113	-2.35702	0.393625	-3.40089	-1.11873	0.194656	-1.96423	0.0906205	0.253793							0.294	-1.84605	-2.40294	0.738669	1.19492	1.40446	-1.1814	0.239878	-0.358956	-0.526785	-0.598224	0.215037	-4.73011	-0.463721	0.191444	-1.66977	-0.554027	-3.05694
0.295	-0.291008	-0.351427	0.521982	1.16291	2.19641	14.0644	1.10458	-1.98054	-0.218178	-3.36073	1.17828	-2.45923	-1.19291	-0.268918	-0.650904	0.644107	0.747693							0.295	0.0672206	1.8112	-0.966303	1.37385	0.186992	-0.584556	0.239031	-0.316613	-0.517252	0.23007	-0.125209	-3.66435	0.165266	-0.0358226	0.0688201	-0.703616	-3.02303
0.296	-0.592787	0.389524	0.153018	-0.0288439	-0.317763	15.1786	-0.993109	-3.05661	0.381709	0.112158	-0.236154	-4.37042	0.597525	-0.230767	-0.105547	0.753208	0.396239							0.296	-0.0613862	-0.49299	-0.402419	2.21023	3.73806	-0.0827482	-0.108739	-0.00927824	-0.403463	-1.14367	-0.382922	-2.80378	-0.0963656	-1.00765	0.796297	-0.664623	0.578825
0.297	-0.437528	1.44389	-0.171382	2.69776	-3.27988	6.7404	2.79658	-0.753067	-0.217104	-2.71081	0.726103	-2.00817	-1.01936	-1.25249	-1.78803	0.353459	0.324225							0.297	0.163303	-0.37639	1.07673	1.78868	4.98758	-1.07232	-1.50127	-0.225533	-0.447149	-0.231279	-0.435271	-0.701396	0.567229	-0.761754	-1.16301	0.0670679	0.922377
0.298	-0.514407	-0.527527	-0.114914	-0.0143158	-2.32613	2.85276	3.28486	-0.789166	0.237511	-1.75396	-0.0903948	-1.3221	0.0204455	-0.69439	2.07036	0.260027	0.591081							0.298	0.177603	0.930209	-0.528314	0.516764	1.22304	-0.412066	-3.56429	0.199254	-0.18194	-1.02552	-0.218659	0.251988	-0.361929	-0.321437	-0.166255	0.0496887	0.209542
0.299	-0.0369933	0.391038	-0.856495	1.12897	0.926945	6.01639	2.55272	-0.414307	0.018702	-3.43578	-0.146701	-0.889314	-0.490555	0.40558	0.270792	0.416664	0.232802							0.299	0.261437	0.546303	0.941569	1.05383	-0.721402	-1.61594	-1.51199	0.109621	-0.108931	0.341279	-0.833	0.803456	-0.349138	-0.691479	-0.162147	-0.552428	0.14469
0.3	-0.104883	0.35522	-0.583534	2.71543	4.85862	3.32312	5.55925	-0.546735	-0.223203	-2.03455	-1.66839	-0.862039	-0.743759	-0.694476	-0.258553	0.356398	-1.99838							0.3	-0.530148	1.33038	0.0869052	-0.0038071	-2.4477	0.0665651	3.29849	-0.297663	-0.348557	-0.897232	-0.616096	-1.12349	-0.39902	0.0445507	1.09139	-0.436648	-0.516137
0.301	-0.0274412	-0.95948	-1.20796	-0.334625	1.46249	2.67615	4.17436	1.48834	-0.989174	-0.26898	-0.857061	-0.29936	-0.0116279	-0.0354137	0.222085	0.366631	-1.15321							0.301	-0.0733395	0.0201335	0.488016	0.901239	-0.439317	-2.96186	1.39942	-0.30132	-0.0121392	-0.636199	0.0806984	-0.900162	-1.01276	0.656618	-2.09518	-0.537759	-1.17076
0.302	1.92267	0.906598	-0.425397	0.537717	1.14846	6.47556	3.41568	-1.04977	-0.310958	-0.815866	-0.0499617	0.27676	-0.211629	0.00631696	-0.101749	0.457043	-2.09894							0.302	-0.584184	1.58224	0.176237	-1.14254	0.630367	-3.0014	3.49272	0.0513709	0.0116013	-0.48022	-0.708921	-2.09915	-0.433785	-0.050323	-1.28935	-0.340497	-2.70371
0.303	-0.351773	0.933451	-0.0256633	-0.708061	-0.981366	14.2387	2.1251	-1.44907	0.065359	0.9578	-1.22785	1.90093	-0.10933	0.519172	1.46115	-0.472595	-0.370255							0.303	1.78335	0.520296	0.820838	0.357812	3.99225	0.822404	0.704035	-0.0967893	-0.423901	-1.32684	-0.292003	-1.46636	-0.138266	0.185221	0.113951	-0.447927	-5.45888
0.304	0.101541	1.26221	0.0425481	0.0185967	-1.36987	12.9531	2.92983	0.212379	-0.771311	0.22308	-1.48866	-0.24697	-0.243426	0.4961	1.44384	-0.606381	0.997577							0.304	-0.84178	1.25353	1.01622	1.72727	3.01344	-1.75725	1.61097	-0.317875	-0.348182	0.0367912	-0.558155	-1.67305	-0.135992	-0.367048	-0.161581	-0.750192	-4.47465
0.305	0.564262	0.140948	0.430033	1.39758	0.213126	11.2126	7.67926	-0.55898	-0.581571	-1.16539	-0.923123	1.90625	-0.511932	-0.0687094	0.694042	0.275341	4.01877							0.305	-1.42101	1.21411	0.945066	-1.30763	0.114323	-2.32046	-1.60495	-0.186186	-0.764032	0.145915	-0.604399	-2.23726	0.412773	0.0848694	-0.174792	-0.343498	-2.35707
0.306	0.1366	5.00995	0.533956	-1.6938	0.394432	7.3533	2.76857	-0.950223	0.652733	-1.57211	-0.189521	2.71882	-0.181847	0.0732802	0.715991	-0.188082	1.11901							0.306	-0.122378	0.372301	-0.555125	0.3066	1.17465	-0.427359	0.52235	-0.3957	-0.300898	0.346446	-0.460308	-1.8162	0.0708044	0.045945	0.428011	-0.415431	0.463054
0.307	0.868156	5.32626	-0.18331	-1.0988	14.749	6.00892	1.1491	-0.643675	0.483669	-0.358763	-0.200879	1.52611	-0.949506	-0.0458043	0.138212	-0.38772	1.09833							0.307	-1.4737	0.225203	-0.134606	0.379164	1.72423	-1.90406	3.14108	-0.288994	-0.152781	-0.106543	0.335382	-1.23934	-0.105199	-0.451265	-0.150166	-0.191283	-1.1498
0.308	0.311891	3.62543	-0.568293	-0.207536	33.0521	3.51304	2.67164	0.536916	0.61355	-1.6333	0.0242625	1.57548	0.0165431	-0.276107	-0.689373	-0.776592	3.34745							0.308	-0.196253	0.760812	0.733912	-0.563044	-5.8619	-2.82836	0.781456	-0.199828	-0.410031	-0.12908	0.000646919	0.361195	0.542631	-0.0258542	-0.69553	-0.392563	0.2288
0.309	0.632713	10.0252	-0.477002	0.172539	19.2559	3.14943	3.66771	0.123549	-0.0095241	-0.588481	-0.692021	3.37945	0.39537	-0.389336	-0.0769155	-0.461895	-0.418134							0.309	0.0150945	-0.900906	0.541715	-0.937674	-0.145718	-0.166886	0.602933	-0.125551	-0.556339	-0.398321	-0.410634	-0.982102	0.567452	0.111879	-1.99688	-0.109066	-2.09177
0.31	0.253862	5.80264	0.00712782	-1.16953	1.78614	3.29182	2.09077	0.253226	-0.559285	-0.230323	-1.07294	4.35355	0.0182173	-0.243214	0.559559	-0.184946	-0.0779626							0.31	-0.844375	-0.513934	1.02637	-0.441618	0.495279	0.481424	-0.646412	0.107398	-0.302854	-0.482832	-0.430117	-0.145576	0.0566196	0.290731	-1.07491	-0.357871	0.137667
0.311	0.188604	0.223374	0.393762	-2.41008	-2.15726	12.746	0.811364	0.238553	-0.160075	-0.454691	0.365779	2.18307	-0.189132	-0.431983	0.694404	0.606128	0.109601							0.311	0.831266	0.26632	-1.01783	-0.778539	-1.20211	-0.115835	-0.261087	0.0835766	-0.249019	0.456356	-0.0961621	0.018423	0.288371	-0.500862	-1.65756	-0.156681	-0.581474
0.312	-0.337065	2.77739	-0.459791	-1.87946	-2.04324	16.1731	0.357023	-0.120294	-1.05104	-0.00617561	0.435873	0.412437	-0.545862	-1.71753	0.605466	0.399654	0.260643							0.312	-1.00117	-1.17995	-0.757923	-0.710872	3.42657	-1.06205	-0.330766	0.0237619	-0.0895163	-0.435493	-0.276703	-0.911476	-0.18305	0.109483	-0.464808	0.294554	0.972278
0.313	-0.888818	2.84636	0.0839718	-1.6111	1.66341	7.96377	-1.63908	0.0889253	-0.25794	-0.247363	0.595737	0.483544	-0.0912744	-0.868303	1.83573	0.310293	-1.06445							0.313	-1.1552	-0.653366	-1.36429	-0.197908	-0.995557	-0.433711	1.81691	-0.0894047	-0.299979	-0.220934	-0.270867	0.275585	-0.107761	0.0359954	-0.694676	-0.00578648	1.07093
0.314	1.18353	2.90257	0.497584	-2.05575	-2.40425	4.63895	-3.56528	0.594717	0.286975	-0.477655	0.00133395	2.1043	-0.88727	-1.09629	0.00282043	0.280682	-0.706639							0.314	-0.0165508	-0.657728	-1.05925	-1.31037	-0.539158	-2.68029	3.06364	-0.227387	-0.394149	0.0619768	-0.412912	0.563255	0.22205	-0.108171	-0.33619	-0.0240531	0.660541
0.315	0.245777	0.595653	0.531417	-0.729831	-2.3763	-1.84514	-2.46444	0.689052	0.359774	0.0315418	-0.918988	0.983274	-0.575964	-1.67106	0.239043	0.30644	-0.861057							0.315	1.15887	-1.51315	-1.03626	-0.992866	1.51436	-2.63059	-0.805136	-0.140545	-0.410497	-0.217414	-0.203906	-0.847534	0.0947039	-0.305138	-0.472966	0.0136929	0.611436
0.316	-0.484228	2.52222	-0.771926	-1.8451	-8.45491	7.67464	1.46281	0.657695	0.638197	-0.919835	-0.292692	-0.770395	-0.112082	-0.235486	-0.0351047	0.597243	-1.11599							0.316	1.11797	-0.947582	0.146251	-0.335041	2.81475	-1.89592	0.156241	-0.325312	-0.247015	0.25516	-0.507914	-0.049197	0.127075	-0.6184	-4.11472	-0.296591	1.03468
0.317	0.108407	2.64967	-0.216601	0.301763	-5.31734	3.28054	0.500185	0.0298136	0.0382123	-0.915196	-0.316468	0.316235	0.0138482	-0.870746	-0.509664	-0.0249972	0.783626							0.317	-0.726151	-1.20732	-0.795162	0.383557	-2.17149	-2.18996	-0.740129	-0.48153	-0.0971955	-1.38447	-0.562861	-0.118473	0.247218	-0.343527	-0.822463	0.118288	2.35584
0.318	-0.322304	-0.163303	0.326367	-0.890714	-2.29051	1.52763	0.516708	0.144466	-0.653432	-2.08313	0.485182	0.32527	0.315526	-0.00902182	-0.0133757	-0.647451	1.05514							0.318	0.349828	-0.0588872	-1.0105	0.679541	-6.82489	-0.921149	-0.851203	-0.190447	-0.37296	-1.07174	-0.28886	1.08792	-0.516456	-0.540912	0.87965	-0.328494	2.7656
0.319	1.00738	0.509628	-0.504602	-0.690669	-5.16756	2.4996	-0.0963252	0.559319	0.250968	-2.40051	1.10295	0.844015	-0.927539	-0.674638	-0.566841	-0.647312	0.0815917							0.319	-0.649762	-1.16044	-0.912255	-1.16525	-0.346646	-0.46411	0.355613	-0.0395461	-0.763388	-0.333073	-0.351548	-1.26553	-1.30615	-0.316414	-0.521421	-0.118377	0.860424
0.32	-1.24289	0.49644	0.0392111	-0.965231	-1.80119	4.12158	0.059386	0.840547	0.321938	-1.70291	0.522973	3.5195	-2.08536	-0.810881	-0.988415	0.341817	0.856452							0.32	0.93474	0.844853	-1.25418	-0.150667	-2.5863	-1.70999	0.00534809	-0.0397887	-0.631146	-0.711738	-0.285837	0.285474	-0.756902	0.350439	-0.985222	0.03819	1.02026
0.321	-1.75581	0.843334	-0.0942078	-1.38724	-2.82367	2.27176	-0.0448426	0.343295	0.47672	-3.23681	0.763785	0.744225	-0.913966	-0.170777	-0.260341	0.72932	-0.445279							0.321	1.31858	-0.553451	-0.887871	0.730005	-11.5459	-2.20378	2.41827	-0.193375	-0.0633633	-0.434437	-0.656877	0.533495	0.000912935	-0.665702	-2.41931	-0.441907	-1.51824
0.322	-0.0367289	1.65472	-0.329023	1.00807	0.0347759	7.99816	-0.931273	0.208564	-1.46976	-1.5243	0.604838	2.50117	-0.765726	-0.029772	5.46696	0.517847	2.91573							0.322	0.6895	-1.55263	-0.679992	0.0283944	-8.74907	-0.606453	2.14177	-0.4337	-0.15587	-0.567191	-0.521221	1.16875	0.113366	-0.828574	-0.984296	0.123632	-1.57905
0.323	-1.23744	0.65686	0.675982	-0.320254	-3.38191	4.20158	-1.07188	0.00654745	-2.02626	-1.31464	0.0201212	1.30419	-0.270087	0.323883	3.95601	0.397308	8.29116							0.323	2.35768	1.19201	-1.71013	0.472104	-2.31113	0.642941	1.05727	-0.235407	-0.694337	0.0628587	-0.373809	0.587231	-0.567811	-0.521978	-0.99632	0.220297	-2.64879
0.324	0.237218	0.532428	-0.403358	-1.57079	-3.05306	3.10088	-1.93291	-0.120592	-0.928317	-1.9501	-0.03716	-1.59039	-0.200669	0.441901	-1.57915	0.40671	1.38291							0.324	0.639396	-0.684005	-0.661933	0.181889	-8.19613	-0.220343	1.65627	-0.133917	-0.418536	0.404788	-0.705714	-1.1456	-0.414454	-0.526693	0.843095	-0.0130288	-3.46264
0.325	0.392306	1.01978	0.155472	0.192737	1.09177	4.39862	-0.851596	0.217165	-3.81666	-1.11349	-0.15656	-1.21192	-0.571344	0.601903	-0.817246	-0.247689	20.2146							0.325	1.27371	0.024597	-1.66795	-0.327285	-14.9258	0.574414	1.65119	0.0195757	-0.54916	-0.161742	-0.567353	-1.21083	-0.111925	-0.246247	0.167172	0.0930269	-1.88496
0.326	-0.626485	0.678709	-0.879846	-0.186519	-2.48251	13.5749	-0.287999	0.237126	-1.27589	-1.9881	-0.422102	-0.132164	0.461903	0.452241	-0.0682616	-0.720548	14.4943							0.326	0.551293	-0.563161	-1.27846	1.44535	-12.3986	0.600717	1.85088	-0.0195675	-0.155515	-0.789254	-0.24859	0.544229	-0.815126	2.34842e-05	0.135195	-0.029725	-0.653576
0.327	0.528319	0.17047	-0.723339	0.366934	-0.526679	17.9959	0.791886	-0.0553643	-0.919295	-1.18449	0.69977	5.21939	-0.212977	0.522108	-0.532101	0.188463	2.35668							0.327	-1.5725	0.105477	0.324806	-0.532478	-2.12531	-1.64162	1.7173	-0.143103	-0.534515	-0.360845	-0.624715	0.214311	-1.36479	0.159422	0.7351	-0.200816	-1.34432
0.328	-1.43559	0.575294	-0.454189	-1.47583	0.185146	5.12442	0.588595	0.192844	0.0501065	-0.32912	0.502258	4.54133	0.106204	-0.336568	-0.227131	-0.0759195	2.08249							0.328	0.162841	0.565346	-1.057	0.355	-7.81784	0.804602	1.07996	-0.155932	0.0881039	-0.577346	-0.835255	-2.08521	-0.18776	0.386028	-1.80182	-0.0453694	-0.422149
0.329	-1.16998	-0.129665	-0.988979	-1.17065	-1.49115	14.0247	-0.209149	-0.041977	-1.01311	-1.18182	-0.3015	-1.3307	-2.05036	-0.709739	0.637073	0.538161	9.32729							0.329	0.169065	0.630888	-0.369349	1.31961	-1.34695	-1.31907	-0.565619	-0.35521	0.279394	-0.764777	-0.657196	-7.55776	-1.04952	-0.329315	-2.7451	0.199598	0.453664
0.33	-0.245693	-0.923404	-0.608841	0.553738	-0.529188	10.1279	0.724415	0.0445814	0.114838	-0.366868	0.363884	0.510568	-0.772917	1.08654	4.51321	0.345221	12.9086							0.33	0.929897	1.21535	-1.12655	0.360781	-3.6662	-2.6862	-2.5464	-0.284832	-0.415104	-0.269089	-0.744744	-2.06888	-0.505205	-0.22701	-2.94143	-0.0341159	-2.25695
0.331	-0.955696	1.14977	0.658891	-0.665594	1.1646	12.8159	0.138182	-1.29172	-1.9332	-0.54927	0.5703	-1.79797	-1.84373	2.29436	1.62125	0.275519	-0.679799							0.331	0.990509	-0.102162	0.837681	1.11029	-2.15822	-0.331986	1.33	-0.325011	-0.256756	-0.583589	-0.316394	-1.92594	-0.243125	0.913292	-1.87536	-0.190559	-2.70464
0.332	0.465331	0.572983	-0.383021	0.306337	1.21294	25.5565	2.48366	-0.757412	-1.32511	0.0424396	0.536654	-0.24537	-2.45654	3.71699	-0.639028	0.207601	-0.300622							0.332	-0.60472	-0.452401	1.37109	0.810246	-1.82528	0.600179	3.49533	-0.227991	-0.529468	-0.658387	0.112975	-0.499502	-0.202665	0.349895	-0.590906	-0.568735	-3.09278
0.333	-0.287385	1.72704	-0.935498	-0.731462	1.1476	9.20421	2.30084	0.791028	-0.773195	-1.24748	-0.0322503	0.833097	-0.5353	2.12428	-0.281093	0.35448	0.943631							0.333	0.200741	0.86454	0.184211	0.515985	-3.50145	0.501273	2.21614	0.199959	-0.693236	0.150813	-0.0400735	-1.20432	0.504543	-0.538857	-0.336727	-0.221422	-2.48171
0.334	0.461449	1.21204	-0.126435	1.78541	-1.09242	14.2957	2.47988	0.0747195	-0.545672	-0.794331	0.32522	0.620143	-0.327509	0.176736	0.0516431	-0.0509056	3.40144							0.334	-1.45365	-0.782298	1.25545	0.483187	4.79925	-0.0521873	-0.128622	-0.0467256	-0.240331	-0.759861	-0.23434	-1.5609	-0.182997	0.144348	-0.860178	-0.130498	-3.36837
0.335	0.759043	-1.35499	0.0289468	-1.03955	1.1073	7.1644	6.45389	0.313296	-0.324811	-0.125482	-0.0390181	0.543033	-0.708331	-0.107163	0.292048	0.343609	-1.16791							0.335	-1.54038	-0.702475	-0.143753	1.1348	-0.844835	0.244758	0.346889	-0.128941	-0.21407	-0.730732	-0.67115	-1.32579	0.497932	-0.430096	-0.0614891	-0.633547	1.07548
0.336	-0.530398	-0.312771	0.160969	-1.23036	-0.278419	15.2605	10.5015	-0.256051	-0.883462	-0.917526	0.296075	0.844199	-0.381558	0.596146	1.9439	0.431362	1.83059							0.336	-0.221402	0.641305	0.5684	0.319869	-0.403439	0.306333	-0.0750346	-0.276792	-0.503004	-0.771155	-0.579598	1.39305	-0.182318	0.32725	-0.304355	-0.385887	1.93808
0.337	-1.70279	-0.0380434	-0.0288587	-0.129791	-0.683709	10.0859	4.79867	0.724173	1.23227	-0.0496812	0.431888	-0.0212456	-0.699163	-0.499612	0.698698	-0.205518	-0.667312							0.337	-0.660792	-0.808278	0.105298	-0.486349	-1.56515	0.235152	-0.411179	-0.353851	-0.541637	-0.617971	-0.581636	1.51232	-0.666783	0.0312308	-1.98818	-0.125708	-1.53742
0.338	-1.0496	-0.219115	0.503593	-0.363793	-2.10689	10.5362	4.5717	0.689224	1.4993	-0.286844	0.405097	0.33801	-0.353458	-0.0259541	0.0698609	-0.656144	-0.931722							0.338	-1.62136	-0.942582	-0.184644	1.03321	-2.53361	0.61969	-1.19568	-0.228044	-0.473076	-0.455135	-0.729086	0.73735	-0.0859864	-0.217487	0.31398	-0.326908	-1.45568
0.339	-0.0887272	1.3423	0.440643	-0.00133651	-2.46668	11.856	1.81597	-0.133802	1.36102	-0.267015	0.720009	-0.963422	-0.82632	-0.36653	0.491093	-0.397774	1.08248							0.339	-0.838043	-1.30836	-0.409873	-0.430228	0.652898	-0.614346	1.44373	-0.266353	-0.563306	-0.277606	-0.66966	-0.391244	-0.3976	-0.117994	0.586327	-0.56286	-0.102656
0.34	-0.00172341	-0.256671	1.10059	-0.0479275	-1.24063	5.78451	2.60426	-1.18534	0.776152	-0.0538461	-0.0927296	-1.66372	-0.460199	-0.0142069	-1.69318	0.0512856	1.48103							0.34	-0.803949	-1.3525	-1.383	0.220672	1.09554	-0.313137	1.58556	-0.0384342	-0.491857	-0.162374	0.0183882	0.0993972	-0.903025	0.296602	1.58631	-0.438126	2.2753
0.341	-0.0790351	1.06508	-0.391241	-0.325332	-0.309085	2.03445	2.19828	-1.38133	1.21406	-0.995066	0.566007	-1.49065	-0.141747	0.0737709	-0.778598	0.561819	3.48984							0.341	-0.254008	-1.23129	0.289598	-0.513241	2.49897	-0.324113	1.7532	-0.301596	-0.401004	0.409306	-0.522226	-1.70887	-0.283887	0.0389904	0.71559	-0.658801	2.68805
0.342	-0.781679	0.779349	-0.0504594	0.100375	0.683023	0.852289	0.643921	-2.42399	1.08783	-1.00928	0.640484	-0.0311519	0.128925	-0.0479092	1.06532	0.564367	2.51481							0.342	-0.734398	-1.58797	-0.255126	-1.16353	1.76158	-0.919072	1.48026	-0.563988	-0.338253	-0.303164	-0.414693	-0.813557	-0.236765	-0.238355	1.25887	0.118967	-4.37551
0.343	-0.442453	-0.586043	-0.541035	-1.09179	-2.2902	0.593221	1.62792	-1.95929	0.329123	-0.717666	0.450679	-0.0629128	0.0729612	0.81685	0.463103	0.345647	-0.0483775							0.343	0.140788	1.11176	-0.589636	-0.0242172	-0.393493	-0.0750306	2.96372	0.0293558	0.254141	-0.013395	-0.313679	-1.67133	-0.708237	-0.0560893	2.41625	-0.1499	-10.0162
0.344	-0.0892726	1.29605	-0.256212	-0.634746	0.0298555	0.469812	6.44292	-1.87682	-0.397331	-0.277089	0.949787	1.99196	-0.00788221	0.297456	0.696887	1.28327	0.745953							0.344	-0.152188	-1.94776	0.5924	-1.15309	-0.771847	0.160139	3.40902	-0.324962	-0.454285	0.446727	-1.01933	-0.859969	-0.422815	-0.797287	1.04653	0.146158	-3.71118
0.345	-1.25534	-0.567056	0.7717	0.32796	0.504916	-2.01015	5.92185	-1.45464	-0.140562	-0.776068	0.919241	0.89908	-0.234448	-0.0433431	0.329589	1.60453	-2.61666							0.345	-1.33852	-1.77168	-0.0229574	-0.688476	-0.766736	-0.623583	1.49233	0.204527	-0.781384	-0.353248	-0.346973	-0.970861	-0.119414	0.469093	0.267867	0.461301	-2.12244
0.346	-1.24854	-0.738943	0.104133	0.0811442	-2.46992	5.86511	0.110486	-0.313099	0.606946	-0.696537	0.2745	1.44714	0.292187	0.245426	0.463686	1.10893	-3.4173							0.346	-0.612273	0.295224	-0.90672	-0.154854	2.33993	0.592543	2.27185	-0.0121686	-0.389543	-0.16816	-0.421215	0.118455	0.245058	0.404595	1.41712	-0.343589	-6.15198
0.347	-0.330133	0.657377	0.436194	0.296702	-1.15424	6.61268	-0.501908	-1.42709	0.27393	-0.137162	0.618998	0.726197	-0.774097	0.376285	0.152678	0.312224	-3.07296							0.347	-1.74312	-0.816924	-0.506042	-0.981371	-1.82042	1.06773	-6.4187	0.128082	-0.629621	0.108762	-0.781134	-1.55245	0.70034	0.396108	-0.463503	-0.435329	-8.32309
0.348	0.0109292	-0.524182	0.0336445	-0.857077	0.223449	3.69897	1.26136	-0.907172	0.110848	-0.0120016	0.288188	1.58129	-0.472561	0.652682	0.00663666	0.00311041	0.828298							0.348	0.616023	0.331249	0.46335	-0.337943	-2.36611	1.37966	-6.63337	1.06864	-0.423104	-0.181084	-0.07672	-1.51987	0.197969	0.334136	-1.59143	-0.157401	-29.0599
0.349	0.807732	0.396704	-1.21008	-1.08149	0.339325	8.69005	-2.23966	-2.2125	0.129608	1.52273	1.25158	1.98095	-0.411942	0.631767	0.521601	0.224829	1.42198							0.349	-0.151279	-0.559893	0.699448	-0.311239	-1.1547	0.201506	4.33198	0.155945	0.265232	-0.306821	-0.441207	-0.146284	0.028441	-0.284426	-2.25859	-0.0412036	-45.1381
0.35	-0.225659	0.0670082	-0.718562	1.51584	-1.16773	8.14243	-0.824711	-0.728179	0.560054	-0.25828	1.23499	4.56453	0.0292879	0.439324	1.78624	0.304275	0.395026							0.35	-1.70319	-0.231167	-0.466615	-0.852906	-2.93705	-0.935791	1.0702	0.383324	0.456927	0.025921	-0.428006	1.35943	0.54322	0.1278	-0.35297	-0.48154	-16.4185
0.351	-0.851042	-0.533734	-0.503631	-0.369242	1.06791	2.71392	0.761662	-0.651939	0.284463	-0.0699373	0.221063	5.35716	0.441542	0.71737	0.311424	-0.0937663	-0.375396							0.351	-0.170005	-0.177747	-1.82596	-0.697525	0.873199	-0.195455	-4.16724	-0.48987	0.122561	-0.186893	-0.798887	0.962419	-0.0785229	0.220689	-0.767953	-0.096649	-12.9936
0.352	0.919992	-1.23547	-0.163237	-0.174961	-0.599821	7.23291	-0.42663	-0.216412	0.13349	0.390171	-0.160392	1.7306	-0.301637	0.877954	-1.34485	-0.370811	3.72411							0.352	-0.793788	0.979507	-0.284683	-1.13891	2.0269	-0.874925	3.98239	0.754308	-0.52652	-0.359306	-0.605789	0.388805	0.0768955	-0.296001	2.75409	-0.0090788	-10.1642
0.353	-1.88034	-0.918896	0.501996	-0.570034	-2.71367	5.21026	0.266581	-0.722539	-0.484627	0.426033	-0.164229	3.24646	-0.326553	0.134209	-1.02466	0.263473	22.3668							0.353	1.0633	0.450859	-1.68964	-0.527279	1.94182	-0.0321732	1.29297	1.27965	-0.288389	-0.349269	-0.237618	-2.05435	0.391676	0.0105914	2.49484	-0.234446	-3.54065
0.354	-1.19795	-0.541764	0.209834	-0.0711102	-3.54696	6.17258	2.8105	-0.529359	-0.508704	2.63919	0.18365	0.420877	0.238307	-1.21882	0.0027574	0.490157	16.982							0.354	0.943641	-0.719755	-0.841372	0.531441	1.7576	0.0143436	-1.22719	-0.551402	-0.0448275	0.366212	-0.224736	-0.651643	-0.647962	-0.170654	0.772865	0.00655676	-5.43764
0.355	-0.484312	0.0612689	-0.672231	1.43647	-0.772176	4.56003	2.74412	0.192929	-0.598771	2.2818	-0.0886045	4.50779	-0.318525	-0.438735	1.38068	0.428482	5.29832							0.355	0.223268	0.637775	0.428731	-1.00986	1.34969	-0.582164	-1.97461	-0.20984	-0.389676	0.218703	-0.294981	-0.0254374	0.302359	-0.586499	0.902096	-0.537591	-9.26344
0.356	-1.085	0.415959	0.456418	-0.320879	1.37447	8.02991	-0.543233	-0.775597	0.064391	0.700659	-0.948976	1.88372	-0.687708	0.555094	2.9235	0.207574	8.03736							0.356	1.49293	-0.00395377	-0.788235	1.20155	1.55213	-1.0642	-1.68094	-0.571892	-0.208331	-0.787244	-0.199267	1.45531	-0.0437096	-0.388855	0.0108452	-0.0527108	-3.99485
0.357	0.532277	0.778235	-0.177042	0.280158	1.17514	16.4314	2.36138	0.524115	0.106249	-0.17009	-0.878985	2.72638	-0.692684	0.730678	1.2447	0.338382	4.11739							0.357	-0.0518712	0.186752	0.179149	-0.319561	1.68898	-0.115822	0.82163	-0.528505	-0.0397802	-0.991998	-0.572091	1.78067	0.385565	-0.561168	-1.22016	0.437694	-0.92802
0.358	-0.496304	0.449982	-0.186064	-0.49422	0.177722	12.2868	1.22411	-0.726761	0.249934	-0.418801	0.453271	4.4721	-0.730135	0.469462	0.898838	0.275189	6.91086							0.358	1.29043	0.0934893	-2.98471	0.596276	-0.280479	-0.12438	-1.14293	0.313969	-0.349683	-0.165014	-0.577377	0.888714	0.48023	-0.402309	0.47841	-0.432199	-3.6099
0.359	0.0623778	0.753675	-0.415692	1.31561	-2.05187	8.32056	-2.09376	-0.150008	0.214495	0.495628	0.741366	10.2636	-0.307892	0.798616	2.26784	-0.721602	12.2484							0.359	1.28452	-0.191698	-1.90244	0.743013	3.00855	-0.0899452	0.188663	-0.0955766	-0.328971	-0.266206	-0.426512	0.132261	0.0667768	-0.0134682	-0.020243	0.0289895	0.394539
0.36	1.10056	-0.146949	0.395485	-0.0726497	-1.82641	4.97333	-1.27795	-0.0918802	-0.875544	0.0032807	0.61854	8.13959	0.0914704	0.714476	1.6952	-0.117226	3.86621							0.36	0.0361485	0.13163	0.236574	0.191455	1.40942	0.0287839	2.28207	0.00767112	-0.327066	0.19719	-0.413041	0.21057	0.291807	-0.293001	-0.722938	-0.575473	-3.94345
0.361	0.169229	-0.507049	0.349166	-1.71204	-3.44044	4.29654	1.48837	0.329878	-0.0790201	-1.30601	0.804778	1.48671	0.770081	1.04712	1.34283	-0.142699	-0.0489495							0.361	0.371564	-1.33743	-1.52305	-0.347414	0.584166	0.508246	-0.225409	-0.363061	0.363596	-0.174288	-0.572688	-1.12403	0.236264	0.0466182	-1.97127	-0.485259	-1.16509
0.362	-0.00943685	-0.424771	0.0392742	-0.490214	-1.76019	11.2729	11.8732	-0.271734	0.480979	-1.86691	0.404511	4.02431	0.993992	0.162962	0.881196	0.128433	0.401667							0.362	-2.4814	0.196196	-0.463104	-1.41142	1.39902	-0.104855	-0.0132618	0.24196	0.370187	-0.318891	-0.249135	1.25687	0.162981	0.0645649	0.674422	0.445116	-9.83934
0.363	-1.66879	-0.419906	-0.180094	-0.927238	-0.0658657	12.3067	18.1448	-0.495086	0.321139	-1.40261	0.281283	0.902427	0.498911	0.48576	1.68228	-0.224635	-0.27057							0.363	-1.12742	1.23837	-0.30706	-0.412229	-1.62598	0.0831	-11.4921	0.79904	-0.208981	-0.257982	-0.727695	-7.92191	0.383312	-1.02138	0.204597	0.737102	-6.31215
0.364	-1.06021	0.500198	0.562483	-0.143127	6.22455	4.08564	35.5371	0.290525	0.55106	-1.37712	0.454741	-0.547446	-0.657257	1.03086	0.853184	-0.0772913	-0.564712							0.364	-1.2004	-1.42303	0.146825	0.571113	0.0583484	-1.70035	-16.3144	0.406287	-0.0289729	-0.598736	-0.625538	-8.55401	0.637322	-0.828398	0.052995	0.0274072	1.12054
0.365	0.583102	-1.06923	0.889261	-0.144255	9.06068	3.70373	5.55987	-0.271323	0.410522	-0.889428	-0.132946	-3.10707	0.0295673	1.83634	-0.305246	-0.0596355	-1.20666							0.365	-1.3823	0.0944058	0.181896	-0.00488967	-1.18405	-0.940861	-6.64553	-0.3206	-0.440049	-0.269882	0.0828432	-7.48685	-0.349665	0.0453256	0.42957	0.112916	-0.091338
0.366	0.048786	-0.22775	-1.05042	0.353725	1.35382	4.1363	-0.00372785	-0.251868	0.375807	-1.34431	-0.430483	-1.67276	0.368142	3.78239	0.853165	0.109201	-3.03295							0.366	-0.880725	-0.907031	0.304272	-0.343239	2.70685	-0.978636	1.49484	-0.244322	-0.524637	0.153419	-0.75019	-6.69159	-0.419493	0.314627	0.305612	-0.28886	-0.25751
0.367	1.5522	0.221536	-0.80511	1.76305	-2.02743	8.21119	0.34349	0.433788	0.71583	-2.22556	0.559849	-1.88917	-0.0108967	5.79294	0.802797	-0.282277	-1.38391							0.367	-1.67412	-2.74153	0.11873	0.104269	-2.44234	-2.37643	0.902613	-0.299955	-0.560614	-0.575094	-0.914877	-0.807466	0.116561	-0.430478	0.453106	0.191901	-1.47441
0.368	-0.0716878	0.181971	-0.0885002	-0.0530628	-0.00388795	6.04161	2.30739	0.122798	-0.271227	-1.29932	-0.0866133	0.615607	-0.175121	1.54619	0.275504	-0.0411176	-1.2819							0.368	-0.685751	0.00586645	-1.19736	-0.185027	-1.55559	-0.371769	0.259161	-0.0330907	-0.187638	0.0198548	-0.564673	-3.00185	-0.345029	0.602942	0.167067	-0.185907	-0.997523
0.369	1.12282	0.698018	0.0579928	-0.916564	-1.18137	11.1659	1.5863	0.31297	0.157185	-0.328776	0.735304	2.59082	0.0268911	0.779954	0.467726	0.0450759	-1.77318							0.369	-0.989486	0.0198253	-0.158299	-0.264153	3.11704	0.132247	0.347419	0.267335	-0.627397	0.133868	-0.468021	-6.7817	0.19098	-0.117082	-0.115884	0.129016	-5.45063
0.37	-0.848892	0.206395	0.378921	-0.260855	0.53107	8.98445	-0.399648	0.543501	0.116639	-0.220209	0.0392698	1.31312	-0.845025	-0.146866	-0.408948	0.0272714	1.5337							0.37	-0.755738	0.129767	-1.02325	0.828761	-0.465978	-0.0794001	-0.407968	0.410714	-0.44822	-0.576142	-0.183659	-0.832319	0.638156	0.356973	0.15281	0.116448	-4.27771
0.371	-0.265753	0.632276	-0.0560055	-0.427358	-1.00019	4.41825	-0.735196	0.468155	-0.551668	0.276066	0.375061	-0.333066	-0.479143	0.511777	-0.247465	0.299697	0.107597							0.371	0.171156	-1.68015	-0.846393	0.884678	1.33692	0.763557	-0.264623	0.441939	0.0566826	0.400987	-0.0239767	-0.123836	0.217116	-0.685609	0.50267	-0.538462	1.33493
0.372	0.981605	0.893925	0.360714	1.18208	-1.81409	5.08728	-2.35778	0.344492	-0.467583	-0.412258	0.378228	-0.403991	-0.0678736	0.604665	-0.236022	0.72438	0.361767							0.372	-0.872142	-0.895045	-0.203412	-0.474792	0.523731	-1.17359	-1.23629	0.18064	-0.18724	0.472615	-0.31875	0.984201	0.331649	0.24418	-0.716897	-0.42612	-1.40841
0.373	0.134486	-0.208915	0.79921	0.410992	-2.28199	2.25843	-2.60424	0.344995	0.333893	0.153421	-0.197093	-1.47712	0.177371	0.690249	-0.689081	1.03518	1.72433							0.373	1.13159	0.863743	0.680263	0.275759	0.952821	0.340555	2.40671	-0.076523	-0.230261	-0.371166	-0.151272	0.0775043	-0.788276	0.484689	0.0836408	-0.479785	-1.32783
0.374	0.461537	1.14913	-0.403993	-0.716114	-1.49292	1.94361	-3.28735	-0.162684	0.00497416	-0.101361	2.28466	-0.196259	0.353561	0.96871	0.687885	0.411754	1.13941							0.374	0.615877	0.436934	1.64371	0.250239	0.855896	-3.35467	2.15752	-0.165861	0.020897	-0.0301358	-0.857141	0.880148	-0.481884	-0.631338	1.31343	-0.362246	-0.375137
0.375	1.49178	0.980087	-1.1713	1.36638	-1.87951	-1.66975	0.127695	-0.00369945	0.184433	-0.44116	0.376416	-0.534782	0.108608	0.343564	-0.530943	0.768264	1.73496							0.375	0.556075	0.429109	-0.194606	-0.650958	2.34628	-2.57897	-0.307445	-0.494856	-0.595475	-0.031613	-0.374519	0.44454	-0.212302	0.595987	-0.233319	-0.342556	-4.05655
0.376	0.0940679	1.83595	-1.42018	0.044043	-0.260957	0.522123	-0.366075	-0.249564	-0.317664	0.139308	0.049446	0.33067	0.67473	-0.523342	0.648871	0.938606	0.564177							0.376	0.406607	0.351077	-1.45206	1.35272	1.15908	-2.24424	2.96908	-0.12336	-0.0171674	0.772954	-0.539566	2.28146	-0.689758	1.46746	-0.2223	0.0364057	-3.47718
0.377	0.831635	-0.442226	-0.0658456	0.451678	1.14272	0.736915	-2.06343	0.0441865	-0.18861	-0.0185108	0.684057	8.73409	-0.198979	0.219749	0.849706	0.261288	-1.86947							0.377	0.618573	0.52404	0.556316	-0.480712	-3.53393	-2.62129	3.82562	-0.150665	-0.320179	0.224614	-0.816605	1.5759	-0.862448	0.117269	-0.453247	-0.241863	-1.58583
0.378	-0.844576	1.48434	1.10647	-0.203582	0.878217	-1.12095	-1.71482	0.363301	-0.910717	-0.0493923	0.39727	16.9587	-0.317739	0.244869	-1.07437	1.22223	1.23663							0.378	1.15701	0.139387	-0.304116	0.91248	-2.54483	-0.225643	-2.2174	-1.24007	0.886558	-0.633903	-0.668597	0.333037	0.0422445	-0.24392	-0.28082	-0.586885	0.209505
0.379	0.728401	3.15135	0.718666	0.373641	-0.705518	0.448762	-3.72768	0.260437	-0.754905	-0.43192	0.777748	2.98338	0.0213804	-0.0669713	1.92319	1.30957	-2.91943							0.379	-1.33246	-0.864949	0.850342	-0.150586	1.31563	-0.801183	5.36018	-0.205371	1.26399	-0.915897	-0.517106	0.552103	-0.634329	0.455738	0.65673	-0.220284	-0.0604616
0.38	0.608588	2.67051	0.942288	0.272888	-2.10445	-0.0516385	-1.42972	-0.11116	0.165163	0.10274	0.946648	2.98451	-1.21249	0.416958	-0.264751	0.0240413	-2.63822							0.38	-0.660484	-0.797552	1.44734	-1.10771	-1.32414	-0.0616571	-0.880005	0.209475	0.159285	-0.552706	-0.552841	-2.24194	0.156985	0.15694	0.857348	0.18599	0.752756
0.381	-0.505859	4.6426	0.777909	-0.0232432	-2.46564	1.10528	-2.35227	0.13828	0.200656	0.390044	0.209913	0.765547	-0.540653	-0.368036	0.504723	-0.184856	0.188403							0.381	-0.835575	-1.25832	0.306638	0.750481	1.21036	-0.32546	-1.54542	0.126747	-0.172857	-0.505252	-0.289549	-1.25994	-0.207894	0.251649	-0.0821634	0.397982	-2.38371
0.382	0.836998	1.42575	0.709763	1.1503	-0.517554	0.626873	3.36369	0.021729	0.438958	0.353023	0.132133	4.20271	-1.788	-0.398914	0.566177	-0.566742	1.41127							0.382	-0.964426	-1.51686	0.708215	1.03806	4.04998	-1.18625	0.968871	0.0405661	-0.737138	-0.230665	-0.431839	-3.45992	0.382659	0.162864	0.242593	1.0534	-0.774287
0.383	-1.3588	4.55363	-0.295767	-0.00362724	-1.13263	1.31725	4.29357	0.0119839	0.221339	-0.201913	0.196334	6.57235	-1.81996	0.372658	0.375355	0.280098	8.91044							0.383	-0.114837	-0.854106	-0.50099	-1.37869	2.53205	-0.451346	-0.937542	0.105241	-0.705978	0.262944	-0.00586349	-1.263	0.794272	0.0431468	-0.443755	-0.187086	-1.29988
0.384	0.122656	5.35293	0.210203	0.6953	0.568002	-1.05312	8.67709	0.180559	0.480013	0.624016	0.263414	0.647073	-0.945331	-0.876543	0.348626	-0.138135	5.90519							0.384	-0.630416	-0.310627	-0.419162	0.214752	0.197491	-0.0938174	-3.56069	-0.22026	-0.632131	-0.408191	0.119154	-1.75582	-0.0611375	0.0516351	-0.279421	0.0704451	0.642657
0.385	0.506878	1.38339	-0.0462227	-1.74586	2.28517	-1.71306	5.08621	0.196054	0.0201885	1.71906	0.533981	0.356597	-0.108812	-1.01014	-0.110955	-0.193961	8.03702							0.385	0.0956168	0.337295	0.987633	0.777298	3.43395	0.456698	-6.64916	-0.419939	-0.810105	0.0181422	-0.54337	-5.84258	-0.108227	-0.580342	0.504297	0.111116	0.259786
0.386	-0.377863	1.79218	-0.191363	-1.12601	-0.100042	0.0402822	5.67725	0.156438	-0.13045	2.99626	0.188951	-1.00863	-0.500397	-0.236095	0.11984	0.0101672	5.96831							0.386	0.437825	-0.37379	-0.0778203	-0.250092	0.28151	-0.849166	-5.87276	-0.617288	-0.421429	0.218686	-0.237903	-5.03422	-0.514709	-0.725836	0.303778	-0.238656	-0.840138
0.387	0.631021	1.05809	0.32782	-0.604289	0.128279	-1.25523	4.17446	0.109722	0.412306	1.51496	-0.0280825	0.0233452	-0.330404	-0.661943	-0.24959	-0.283417	2.88747							0.387	-1.25934	-0.696399	0.494638	-0.126971	3.17551	-0.960964	1.18132	-0.238471	-0.501269	-1.22921	-0.331292	0.860248	-0.489977	0.31352	-0.270985	0.217943	-0.594519
0.388	-1.11603	-0.317127	0.0388331	-2.03722	0.411856	-0.878018	0.68108	0.30744	0.691706	0.104352	-0.0137771	-0.760978	-0.126743	0.943951	-0.158229	0.368642	9.08886							0.388	0.491053	0.797242	-0.743076	-0.0931861	-0.620084	0.812506	2.15889	-0.313308	-0.597577	-0.746742	-0.426566	0.32734	-0.33169	0.0431827	-0.410048	-0.323405	-4.25287
0.389	-0.125564	1.46499	0.611855	-1.04299	0.823682	0.192057	-0.608647	3.98374	0.624766	-0.0350606	0.574694	-0.719364	-0.648241	1.2064	-0.0126933	0.0518584	2.87784							0.389	0.251488	-1.61959	-0.0242411	-0.704909	-1.47422	-0.176783	-0.457765	-0.465693	-0.232113	-0.934653	-0.0415664	-0.538764	0.436033	-0.518634	0.485733	-0.304708	-3.20452
0.39	-0.466357	-0.0609321	1.17158	-0.950431	-0.521495	-1.35461	-0.832426	2.56436	0.385671	-0.0629418	0.569778	-0.434173	0.647765	0.51284	2.22186	-0.0253753	-2.08618							0.39	-0.303751	-0.442684	-0.703975	0.191759	0.994804	0.817421	0.598822	-0.170524	-0.391994	-1.01407	-0.230007	-2.43045	0.477578	0.261764	0.495973	-0.397236	-3.25449
0.391	-0.396048	-0.467231	-0.299157	-2.18677	0.0373876	-1.08829	-0.56301	0.294081	0.435456	-0.837014	0.43474	0.58334	0.827948	0.355796	1.22054	0.221528	-1.74252							0.391	0.238916	-1.21889	-1.39782	0.0614987	-2.06117	-0.478026	0.0184611	-0.302417	-0.328633	0.169037	-0.484137	-1.99244	-0.182357	-0.478622	-0.0423485	-0.543489	-4.74581
0.392	0.549625	-0.709193	-0.315759	-0.320528	-3.6028	0.206409	0.799134	0.373276	0.800525	0.0693711	-0.335102	0.887961	0.411527	-0.85414	0.62489	-0.275158	-2.06162							0.392	-1.16712	-2.32123	0.114106	0.508767	3.38408	-1.13348	1.71143	-0.415058	-0.56768	-0.90677	-0.601015	-1.88983	0.52486	-0.144095	0.506941	-0.0162504	-2.77202
0.393	-0.0623342	-0.621492	-1.16894	-0.262558	-1.30668	-0.741533	6.19401	0.181982	0.330137	0.301841	-0.454455	0.168079	1.20755	-0.0309786	0.991429	-0.126392	-0.228251							0.393	-0.318611	-0.977046	-3.09339	0.286208	0.805731	0.275672	-5.82618	-0.0162938	0.60553	-0.678431	-0.53121	-2.05361	0.210598	0.209007	1.236	0.230947	-0.797525
0.394	0.735493	-2.91315	-2.31131	0.549616	-2.94773	0.534499	0.543853	-0.477856	0.496823	-0.529429	0.446244	2.59092	0.387412	0.030164	-0.203	-0.331118	-0.483412							0.394	-1.18203	-1.86686	-1.62109	-0.069011	1.75319	-3.1153	-4.67027	-0.30523	0.269156	-1.7743	-1.09876	-0.470254	0.144317	0.0291643	1.07308	0.164653	1.23314
0.395	-0.169881	-2.04463	0.597038	1.18008	-3.64292	1.39692	-1.1487	-1.07067	-0.0454758	0.210243	-0.0526499	4.37547	0.47704	-0.00661051	0.238122	-0.000632733	-3.03616							0.395	-0.0214942	-1.42193	-4.53929	-0.0226254	1.01886	-2.3097	3.42594	-0.479426	-0.233777	-2.3838	-0.484459	-2.01258	0.406371	0.116385	0.871325	0.158327	-1.26293
0.396	-1.40341	0.254035	-1.91314	0.160079	-2.33851	0.00523531	-0.642043	-0.47248	-0.702913	-0.870963	-0.537605	1.52415	0.685576	1.58121	-0.213911	0.585032	-0.740433							0.396	-0.283305	-0.710576	-5.27682	0.688909	1.59122	-1.69546	1.35353	0.220744	0.374296	-0.282946	-0.223724	-2.12731	-0.0891516	-0.792693	1.4582	-0.399071	-1.05306
0.397	0.0215186	-0.117637	-1.95813	-0.192617	-2.42149	0.389544	-0.874266	-0.295347	0.116741	-0.293371	0.309421	-0.136721	-0.130104	1.21277	0.159737	0.0740774	-2.33275							0.397	-1.26107	-1.34826	-3.34111	-1.96987	0.110377	-2.35162	2.92323	0.144428	-0.356792	0.54752	-0.678	-5.03788	0.685991	-0.212511	0.215202	-0.0959935	-3.68165
0.398	-0.649315	-0.321481	-2.00056	-0.544724	-0.40093	0.348183	1.79128	-0.18138	-0.048522	-0.057302	0.121975	-0.772203	1.23198	0.398508	-1.66266	0.028185	0.021983							0.398	0.762998	-0.867254	-3.74703	-0.608623	0.727458	-0.551977	-0.362173	-0.736144	-0.129842	0.167268	-0.2053	-6.42525	-0.28055	0.118022	0.712237	-0.224631	-1.29928
0.399	-0.504254	0.30725	-2.92206	0.315611	-1.77488	2.99659	2.05423	0.446182	-0.200199	-0.133365	0.733315	-2.09034	0.545332	0.42889	-2.34142	0.208303	-0.206545							0.399	1.07613	0.182442	-0.455344	-1.19673	0.837227	0.245611	-1.63683	-0.517885	-0.345017	0.173007	-0.939123	-5.66975	0.520701	-0.488203	0.695736	-0.52825	0.383108
0.4	0.140226	0.367668	-2.8301	2.43227	-1.3526	-0.336946	1.10727	0.425191	-0.167172	-0.469756	0.310057	0.24101	0.379243	0.678046	-0.71244	0.18509	1.44478							0.4	0.722442	-0.185184	-2.84973	-2.57204	0.718279	-0.0662802	-0.812716	-0.0588905	-0.200294	-0.24216	-0.881251	-2.46049	0.912303	0.430564	0.892499	-0.131322	1.01839
0.401	0.0152221	0.995917	-3.79712	0.368677	-0.80384	-0.558362	2.46466	-0.041097	-0.45725	-1.12142	-0.0431436	1.194	0.200261	0.241858	-0.163239	0.0377614	-0.72051							0.401	1.5381	0.78629	-0.499198	-0.279189	2.26551	0.789081	-2.59452	-0.18376	0.135118	-0.047703	-0.675767	-1.56981	0.404861	0.634517	-0.0913266	0.332392	-0.0824438
0.402	1.56985	-0.144226	-2.01473	0.615956	-0.144413	0.966666	1.84763	-0.307156	0.32829	-0.573599	0.760322	-2.34027	0.638052	1.08339	0.821793	0.202147	-2.02883							0.402	0.452494	2.27801	-1.80724	-0.963537	0.470778	-0.448783	-2.47363	-0.155046	-0.340445	0.0559888	-0.890947	-0.124562	0.351673	0.621056	-0.0123146	0.014607	0.980857
0.403	-0.872045	0.682096	-1.39801	-1.28211	0.219528	-0.655789	2.03487	-0.49748	0.507049	0.82735	0.589494	-2.37771	0.0949378	1.02368	-1.11526	0.70568	-1.0992							0.403	0.00552231	1.303	-2.64519	0.399416	0.812764	1.03213	-1.50857	0.0345825	-0.152525	-0.356623	-0.660798	-4.0511	0.576786	1.18604	-0.594195	-0.46636	-3.09655
0.404	-0.200914	1.47288	-2.41359	0.0990057	-0.890751	1.04385	-1.51071	0.260821	0.686522	1.88559	-0.0528943	-2.70463	0.761168	0.351891	0.256899	0.344773	-2.67537							0.404	-0.0924741	-0.588121	-2.23028	0.985555	2.32548	0.697995	0.221376	-0.157749	-0.191722	-1.30664	-0.247883	-3.04666	0.472843	0.202784	-0.330551	-0.092985	-4.94499
0.405	-0.859067	0.975991	0.332915	1.12627	-1.86431	1.02897	0.267901	0.350499	0.736302	0.130461	0.296131	-0.860289	0.390549	0.383524	-0.490802	0.667875	5.39904							0.405	0.365558	0.304066	-2.03906	-0.0385779	1.76031	-0.159842	-6.93598	-0.356782	-0.573632	-1.1343	-0.0987062	-6.00326	0.104772	-0.223634	-0.462584	-0.132066	-6.32663
0.406	-1.03146	2.09712	0.241092	-0.90957	-2.91749	0.0918995	3.87525	-0.66936	0.306823	2.32803	0.433251	-0.248184	-0.514532	0.196448	-1.05759	0.30669	20.043							0.406	0.157668	0.385125	-3.25368	1.06302	2.99579	0.917444	-5.61525	0.00208059	-0.475737	-0.845707	-0.24424	-7.06623	-0.402829	0.0556049	0.032991	-0.191739	-4.47155
0.407	0.937692	0.650658	0.018023	0.811212	-5.53564	-0.487264	5.67834	-0.847893	1.31405	1.23846	-0.0800789	0.0535293	0.0143418	0.157029	-1.48907	0.376031	10.5907							0.407	0.727509	-1.2078	-3.47599	-0.373104	5.30121	-1.14207	-4.07825	-0.464398	-0.657291	-0.467035	-0.443112	-1.31201	0.290004	0.093894	-1.36957	-0.730957	-0.714031
0.408	-0.500226	-0.118005	-1.63314	0.70589	-4.25098	0.544621	6.69667	-0.101308	1.80708	0.181145	0.0656437	1.3312	-0.110185	0.511211	-0.0690604	0.54756	6.89879							0.408	-0.0113328	-0.122568	-0.547301	0.37975	2.98806	-0.98084	-7.80594	-0.17079	-0.797514	-0.301349	-0.441295	-0.648319	-0.00992006	0.396079	-2.90191	-0.400798	-2.04078
0.409	-0.401736	0.167978	-1.72006	0.504755	-2.80042	-0.54196	3.6742	0.181912	1.69541	0.382241	-0.142738	-1.314	0.0294063	0.244056	0.466911	-0.226	7.08208							0.409	0.212171	-0.256957	-2.48714	-0.0235263	3.23948	-1.41734	-12.0213	-0.494508	-0.51315	0.409829	-0.315411	-6.53082	-0.00489706	0.130252	-0.686952	0.164867	0.146853
0.41	0.774914	-1.39209	-1.11	-0.468329	-0.0710567	-1.66091	9.11563	-0.0668727	0.267373	-0.177013	-0.109315	0.333649	-0.313005	0.371529	-0.115318	-0.27939	3.65977							0.41	1.03761	-0.563321	-1.25768	-1.13105	1.63613	-0.516667	-4.25302	-0.0291603	-0.445062	0.168682	-0.638102	-4.58111	0.860478	0.257899	0.141431	-0.58	-2.68191
0.411	-1.16995	-0.570245	-1.04002	-1.26468	0.956761	-1.5602	5.39777	0.0936869	-0.613361	0.191899	-0.269987	9.80079	0.0310751	0.586669	0.396488	-0.294894	1.00398							0.411	2.1441	-0.92702	1.05324	0.359072	1.06598	-0.384085	-2.23523	-0.205495	0.0262367	-0.801398	-0.0692596	2.46803	0.33252	0.509764	-0.681194	-0.418447	-0.806217
0.412	-0.0330168	-1.77823	0.324082	0.532724	1.23025	-0.965497	2.17805	0.187008	0.410914	-0.369436	0.0476128	7.66194	-0.620482	-0.294984	0.291098	-0.295558	-1.57289							0.412	-0.877373	-1.60364	-0.212681	-1.76831	-0.0657213	-0.652424	0.769793	-0.28689	-0.158891	0.0306398	0.131762	-2.69327	0.247735	0.236203	0.041585	0.052064	-1.42322
0.413	-1.11467	-1.06289	-0.683073	-0.157441	-1.73134	-0.841956	3.84392	-0.153059	-0.368851	-0.212154	-0.6067	0.347642	-0.757532	0.604185	-0.515963	0.378259	-2.9375							0.413	0.714151	-0.0361285	-0.0809788	-0.0587984	2.0023	0.931646	-0.855756	-0.188481	-0.804849	0.91526	0.070623	-1.60757	-0.0664329	-0.35838	-0.523182	-0.480706	0.65911
0.414	-0.416718	-0.816236	-1.06118	-0.641229	-2.04706	0.696729	0.733317	-0.266426	0.36568	0.221069	0.464627	2.50119	-0.392923	0.358668	-0.245434	0.245428	3.72112							0.414	0.297958	0.297552	0.466067	0.220945	0.30839	-1.74933	-1.39499	-0.247446	-1.27136	0.204167	0.291063	-0.759173	0.642516	-0.457446	-1.31505	-0.0337537	-2.54269
0.415	0.969939	-0.47483	0.346122	-0.230447	-0.808778	0.421118	0.859322	-0.236495	-0.4024	-0.369846	0.377463	5.92607	-0.331967	0.49233	-0.465078	0.512339	6.74224							0.415	-0.162551	0.826334	0.556381	0.0897655	-0.842375	0.582407	-1.41157	-0.0641111	-0.848286	-0.162503	-0.217794	-0.263447	0.465685	-0.0229812	0.541649	0.252202	0.138638
0.416	-0.79509	0.417971	-1.1465	0.259955	-2.45556	0.329277	5.45598	-0.109053	-0.416393	-0.761353	-0.225258	6.34778	-0.303832	0.746	1.17852	0.406158	0.850109							0.416	1.88686	0.0539263	0.99696	-0.726499	2.8441	0.272993	-0.524476	-0.356333	-0.330092	-1.06285	-0.228663	1.06797	0.427373	-0.159221	-3.56682	-0.043408	-1.45565
0.417	-0.50965	0.840224	-1.03773	1.69052	-2.22672	2.77291	3.67877	0.25406	-0.167229	-0.809333	-0.282018	12.376	-1.1425	0.474626	1.5379	-0.20443	0.386342							0.417	1.37413	0.545852	0.455993	-0.169636	0.493857	-0.166981	-2.87849	-0.23539	-0.361113	-2.44534	-0.43245	-0.96108	0.294976	0.126452	-1.18087	0.193768	1.6953
0.418	0.419571	1.24945	-0.937877	0.649116	-0.740302	2.6254	1.77488	-0.45255	-0.215946	-0.134405	1.66825	17.7386	-0.903388	0.382781	0.261863	0.366782	0.629718							0.418	0.00602539	1.08345	0.255094	1.21899	0.974303	-1.13392	0.0773406	0.213045	0.0169249	-1.11965	0.163609	-1.88452	0.603902	0.756297	0.123074	-0.333939	0.33651
0.419	-0.0458424	-0.545479	-1.59367	0.658208	-1.17658	2.36282	8.51898	-0.360216	0.259198	0.593239	2.08136	-0.890606	-0.504838	0.317394	0.617959	0.504001	0.952907							0.419	-0.267551	-1.36936	0.325808	0.437788	1.90229	-2.44329	1.78231	-0.40075	-0.138136	-0.496769	0.325941	-0.959659	-0.150652	0.261569	-1.30524	-0.367949	-2.49236
0.42	-0.804527	-1.05579	0.14137	0.14665	-0.323309	1.13938	8.79066	0.241359	0.419635	0.453346	0.966577	2.12622	0.0847701	-0.353894	0.600667	0.31326	0.664147							0.42	0.929067	-0.647297	-0.250318	0.920521	-1.84115	-0.646834	0.0199997	-0.171481	-0.517246	-0.0522739	-0.189963	-0.942024	0.234618	0.548467	0.131668	-0.411384	-2.6429
0.421	0.759648	0.472731	-0.640191	-1.13052	-0.333681	1.37256	8.37649	0.549981	1.20205	-0.191798	0.17719	-2.98613	-0.0544483	1.10278	0.772253	0.440438	0.139367							0.421	0.653593	1.16794	-0.20335	1.04243	1.2175	-0.654753	1.08976	-0.165645	0.0520925	0.34788	0.382502	-0.332795	-0.336096	-0.82059	-0.439758	-0.760991	-1.58372
0.422	-0.0515673	0.704558	0.410899	2.701	0.453018	1.52351	17.6162	0.667526	1.06702	-0.17057	0.691507	-0.0204468	-1.09613	0.744246	0.822467	0.359194	1.24657							0.422	0.12324	-0.967533	0.504563	0.672446	0.611973	-0.157686	-0.66967	-0.179104	-0.252244	-0.343712	0.0500645	-1.47717	0.362912	-0.562318	-1.33585	-0.237138	-5.85339
0.423	-0.809304	-0.264164	-0.0736985	1.43703	-0.365463	-1.57398	5.7012	2.58719	-0.242617	0.376443	0.330799	-2.70502	0.412824	0.234979	0.0412318	0.125279	0.889819							0.423	0.527121	-0.63053	-1.08028	0.213211	0.984635	1.65309	2.17132	0.17574	-0.311841	-0.224972	-0.0239722	1.94815	0.648682	-0.697605	0.406475	0.11426	-4.02825
0.424	0.573041	1.46658	-1.01339	1.88731	-0.038607	-1.76119	2.31016	0.915507	-0.72347	0.441748	0.881736	-1.37018	0.273889	1.00049	-0.641095	0.129878	-0.260675							0.424	-1.26628	-0.337986	-0.428734	0.916711	1.15904	0.0452379	-1.59455	-0.833623	-0.5349	0.856785	-0.748931	1.02036	0.851887	-0.731494	0.272172	-0.100747	-0.900096
0.425	-0.100591	1.14861	-0.819	1.68246	1.10709	-1.70224	5.35557	0.261781	-0.0127471	0.229225	0.199029	-0.679586	-0.087562	1.04527	-0.611814	0.0525071	-0.324739							0.425	-0.173318	-0.669679	-0.618578	0.0360602	-0.851207	0.166314	0.157538	-0.0852696	-0.595783	0.0870885	-0.316741	0.257607	-1.15033	-0.637579	0.683844	0.26838	-3.37757
0.426	-0.59102	1.57005	-1.81134	-0.301206	-0.830226	0.0223374	30.4891	1.09149	0.0645007	0.176468	0.378427	1.59193	0.620944	0.530212	0.39473	0.0519835	3.3603							0.426	-0.157469	0.475686	-0.576222	0.714865	-0.261952	1.37838	-1.52118	0.133771	-0.268893	-1.06466	-0.186901	-0.844325	-1.00436	0.572606	0.99152	-0.14957	-0.0640452
0.427	0.172809	-0.503736	-1.1144	0.471344	-0.81223	0.0987682	34.7468	0.554571	0.225731	0.0593537	0.71745	0.960191	-0.0995638	0.543537	0.434963	0.15114	3.68808							0.427	-1.27963	-0.24612	-1.25629	-1.12947	0.477396	-1.36972	-0.0770287	0.360068	-0.390227	-0.681059	-0.95176	-5.72242	-0.889942	-0.138922	0.446249	0.120527	-1.25023
0.428	-0.854644	-1.65094	0.807076	-0.685279	-0.741311	-0.325653	8.33888	0.506472	0.658957	0.323513	-0.0322247	-2.0321	0.220668	1.73798	1.61938	0.126845	3.75015							0.428	0.901176	1.03674	-0.432607	0.816358	-1.56059	-0.2343	-0.0991506	-0.0588239	0.463961	-0.181156	-0.192147	-0.358469	-0.849009	-0.274621	0.92489	-0.0558985	-0.419033
0.429	-1.16401	0.266797	-0.654673	-0.318182	-2.30726	4.24978	0.472045	-0.200998	0.811424	0.181396	0.0232099	3.79293	0.279479	4.08043	0.373401	-0.0923742	18.4485							0.429	0.0338977	0.524735	-1.18235	1.50686	-1.3964	0.349741	1.54665	0.965367	0.100353	-0.464038	-0.0509855	-19.9042	-0.408047	0.483491	-0.172228	0.495935	-0.458
0.43	-1.08412	-0.442672	0.224759	0.917202	-2.93661	8.37002	0.377591	-0.0146038	0.747683	0.452297	0.526979	4.63272	-0.495429	1.15092	-0.433765	-0.375838	13.7939							0.43	0.292607	0.446062	-0.642314	0.350116	-1.09486	0.164486	0.17965	0.99563	0.0589714	-0.340636	-0.0191435	-47.9013	0.261213	0.604694	-0.0390794	0.486332	-11.5228
0.431	-0.502798	0.997966	1.14528	-0.579386	-0.700375	4.26592	0.288091	-0.210919	-0.0253206	0.278851	0.276565	1.828	0.452358	0.189838	1.3719	0.310499	0.0035193							0.431	-0.230821	0.950077	-0.880216	2.21406	-0.665565	0.46231	-0.0503273	0.248214	0.292137	0.0589244	0.222517	-35.9316	-0.490597	-0.357651	-0.990801	-0.11183	-10.7148
0.432	0.804197	1.8793	0.0436406	0.363473	-0.103712	-0.54869	-2.16665	-0.35685	0.579182	-0.217661	0.444938	4.16709	0.285879	0.662359	0.0841221	0.491427	-1.75249							0.432	-1.22414	-1.11115	0.907559	1.68537	0.299956	-0.38232	-2.33311	-0.382342	0.145273	-0.105115	-0.413713	-18.6582	-0.206975	-0.894713	-0.284097	-0.0430265	-6.17166
0.433	-0.285097	0.803234	-0.911547	1.68624	-1.51446	-0.255664	-2.06649	-0.262802	1.97708	-0.831662	0.959301	3.93655	0.3948	0.100815	-0.329698	-0.0390938	-0.625083							0.433	-0.412892	-0.687533	-0.0465825	0.830997	-0.15969	-2.52939	-4.87879	0.296026	-0.246183	-0.0173263	-0.403503	-10.3478	0.142787	-0.732956	-0.495184	-0.351327	-1.85978
0.434	-0.323357	1.60633	-0.391876	0.22872	-1.05349	0.266543	-0.506715	0.00148326	2.43211	0.261304	0.943569	9.64949	-0.199316	-0.00409019	-0.181524	-0.287437	-0.199042							0.434	-0.398102	-0.91564	-0.370384	-0.70691	1.1522	-0.944989	-5.94598	0.0597395	-0.239526	-0.394945	-0.437932	-6.51155	-0.0847389	-0.113701	-2.01922	0.194336	-4.29878
0.435	1.42362	0.264691	-0.132694	-0.855551	0.539291	-0.809421	1.78552	-0.331102	1.58122	-0.291952	1.51511	14.324	0.305765	0.0790006	-0.412514	0.201726	1.14414							0.435	-0.923902	-0.156909	-1.03881	0.0473863	-0.34557	-0.273533	-8.79183	0.837411	1.00124	-0.488921	-0.319829	-2.99782	0.145313	0.185071	0.764107	-0.284554	-1.96902
0.436	-0.0290003	1.28833	-0.170214	-0.166283	0.844172	-0.830282	1.09773	0.424144	0.925216	-0.770424	0.935398	42.0181	-0.484792	0.521886	1.45389	-0.117145	-2.36545							0.436	0.560349	-1.71308	-1.2007	1.05884	0.106896	0.768703	-1.46626	0.0413058	1.06621	0.133776	-0.815856	1.49394	0.543732	0.101117	-1.24878	-0.298717	0.328378
0.437	-1.47595	0.148898	-0.36324	0.434584	-1.24663	-0.150631	4.70164	0.588683	0.563335	-0.272725	0.344372	7.75152	-0.811801	-0.0689169	0.549131	-0.433395	-0.153103							0.437	-1.08804	-0.731453	0.209692	0.0356049	-0.625609	0.657745	-0.355247	-0.075427	0.380249	0.550583	-0.362684	1.76467	0.985181	1.0804	-0.395238	0.0160042	-0.355938
0.438	-0.497151	-0.668861	0.257026	-0.115216	-2.63055	0.539023	0.311258	-0.0557249	0.597446	-0.222655	0.223423	-1.50985	-0.598806	0.537219	0.3649	-0.126858	-2.73757							0.438	-0.251174	0.306449	-0.831237	1.29766	-0.137976	1.4287	-5.47744	-0.136759	-0.210563	0.0621316	-0.227452	4.14298	-0.332897	-0.193148	-0.655228	0.341852	1.45426
0.439	-0.772463	0.984065	0.0871977	-0.727555	-2.1473	0.240338	9.98859	0.0716355	0.539864	-0.453892	0.171882	-2.5433	-0.293412	-0.0189541	0.245338	-0.262912	-2.24711							0.439	0.48317	-0.82186	-0.527558	0.361334	-0.700163	1.15201	-2.7799	-0.19764	-0.30172	-0.440117	-0.245061	2.05333	-1.17194	-0.382169	-1.33765	0.53538	-1.25365
0.44	-0.146125	0.564179	0.714166	0.726238	0.75655	-2.30253	3.1718	-0.118159	1.80066	0.276845	-0.687354	0.652817	-0.269223	-0.751051	-0.777535	-0.656628	-0.537232							0.44	-0.74954	0.13841	0.932555	0.093229	-0.619681	0.434016	-14.4986	0.0458101	-0.100563	-1.01296	0.00929719	2.51831	-1.32891	-0.506529	0.98187	-0.0426481	-3.38998
0.441	-0.699347	0.197712	-0.856646	-0.760837	-0.479928	-0.741537	0.586177	0.223197	4.38784	-0.716703	0.240871	-1.1143	-0.284927	-0.45306	0.172879	-0.193447	-3.81831							0.441	-0.0387739	0.046704	0.405031	1.11176	-0.500172	-0.164736	0.265544	-0.154986	-0.636228	0.807871	-0.453316	3.91786	-0.14035	-0.803496	-1.34507	-0.690032	-2.90297
0.442	0.444102	1.58194	-0.200828	1.16072	0.704485	1.0512	10.5358	0.673493	1.47373	-0.609154	0.325425	1.06957	-0.180373	-0.36835	-0.0988763	-0.632062	-1.10794							0.442	0.569517	0.71186	0.724714	-0.648151	-0.150635	0.240966	0.59291	-0.26733	-0.984609	1.16642	-0.806424	0.479706	0.250984	-0.47572	-0.847126	-0.106424	-0.702932
0.443	0.311874	0.422613	-0.233703	-0.319901	1.60049	-0.31853	15.3486	-0.744769	0.17637	-1.26028	-1.28692	3.38559	1.22299	-0.849115	-0.227284	-0.174507	-0.529962							0.443	0.317721	2.29794	-0.298326	0.69773	-0.811737	2.16328	1.69648	0.233013	-0.310043	0.294408	0.621172	2.38387	-0.93065	-0.228093	-0.103229	-0.0294754	-1.87845
0.444	0.484607	1.1045	-0.666219	0.147948	0.710245	0.719745	9.99832	0.134974	0.880128	-0.858819	-0.305226	3.56187	1.06175	0.0483686	0.336527	-0.439464	-0.117797							0.444	0.288364	-0.829407	0.839459	-0.371319	-0.0244794	1.3689	-1.96509	0.289059	-0.34548	0.301526	0.232497	2.35205	-1.10514	-0.139324	-1.78764	0.0610192	0.303366
0.445	0.065199	0.003438	0.626907	0.108793	1.15343	1.45303	6.38883	0.229777	1.00267	0.506724	-0.0797788	3.7049	0.332707	-0.652725	1.87053	-0.832435	0.0350217							0.445	-0.0645307	-0.164142	0.872061	-0.0705497	-0.236816	0.769265	-0.681038	-0.309108	-0.181025	-0.384409	0.149463	-0.0520685	-0.793201	0.395896	-0.0972091	-0.423228	-0.646192
0.446	-0.649104	0.75979	0.315727	-0.241655	-0.189712	2.053	4.51884	0.477004	0.573049	-0.891706	0.406053	0.0824171	0.211224	0.164098	-1.16268	-0.273745	5.6123							0.446	1.25121	0.285638	-0.222464	0.208978	0.300516	0.714231	0.977255	0.195704	-0.0397474	0.494947	-0.341205	-9.06729	-1.38101	-0.676873	0.0897928	-0.767811	0.0567365
0.447	1.40232	1.16033	0.0373375	-0.295631	0.640046	-1.28976	7.79792	0.455021	0.498654	-0.627185	0.405629	-1.53585	-0.877453	-0.18644	-0.921842	-0.560123	6.61069							0.447	-0.856463	0.507706	0.96458	-1.04082	-1.17696	-0.571277	0.774806	0.157914	-0.363015	0.474233	-0.685302	-0.769181	-0.236008	-0.97036	0.0247163	-0.312829	-0.530364
0.448	-0.0562184	-0.251596	0.793791	-0.208549	0.414965	-1.61279	0.626503	0.885402	-0.111831	-0.115468	-0.15907	-3.92807	-0.526059	-0.0618345	-0.942559	-0.0815381	1.48925							0.448	0.907906	0.376163	-0.594074	-0.912879	-0.898324	-0.763261	-4.08765	0.366735	-0.566746	0.468802	-0.0771635	-0.209724	-1.14064	-0.564487	-0.130565	-0.27835	-1.24252
0.449	0.933787	2.34818	-0.741168	-0.226904	-0.309753	1.6994	-1.06316	0.650634	-0.160097	-0.430907	-0.276571	-2.83214	-1.12685	0.460602	1.02748	-0.586891	-0.348284							0.449	0.693931	0.64949	0.418559	0.123311	1.89751	-2.39389	-10.6287	-0.456174	0.0310343	-0.0543579	-0.430297	-1.13824	-1.30586	-0.754985	-0.292336	-0.740124	-3.55252
0.45	1.56024	1.8255	-0.824919	0.147256	0.292966	-0.919721	-0.0253492	1.30138	0.586743	-0.111776	-0.105302	-2.27773	-1.31895	0.0277482	0.423245	-0.110345	1.52096							0.45	0.216844	0.844913	-0.0684029	0.330709	-0.742392	-3.77828	-4.13301	-0.53392	-0.964617	-0.526583	-0.403373	-3.51467	-0.147962	-0.570513	-1.15073	-0.349627	-4.02883
0.451	0.585099	1.59009	-0.584388	-0.923797	-0.923093	-3.14374	-2.16706	2.31796	-0.201356	-0.709399	0.0509199	-2.1581	0.149732	-0.894531	2.58454	-0.850773	-2.40964							0.451	0.541698	1.4459	1.13079	0.462129	1.66539	-2.85605	-8.08783	0.289233	-0.603078	-1.06876	0.0973372	-4.84822	-0.793463	-0.255603	-1.13623	-0.227221	-9.00863
0.452	2.44653	-0.449436	-0.656754	0.074406	-0.939639	-2.82685	-2.47849	0.33217	0.180034	-0.561493	0.81427	-0.0211117	-0.555891	-0.304708	1.96878	-0.990967	-3.0888							0.452	-0.915777	1.04422	0.471564	-0.80899	-1.06988	-1.1494	-0.6573	-0.395245	-0.738947	-1.4905	-0.377359	-1.47036	-0.428407	-0.420429	0.422143	-0.763996	-3.59163
0.453	-0.0724494	-0.994189	0.0790713	-0.0626065	-1.68388	-1.53963	-0.100992	1.44033	-0.0356764	-0.628336	-0.38687	3.68335	-0.428873	-0.645213	0.196094	-0.708707	-2.22711							0.453	0.333076	0.904107	-0.462496	-1.9576	-2.2797	-1.77111	-3.90484	-0.397457	-0.463703	-1.15637	0.0180252	0.971096	-0.820524	-0.0873632	0.0116468	-0.674767	-3.44407
0.454	0.1167	0.583929	-0.922136	-1.3523	0.147221	0.282447	-0.473331	0.945371	-0.0809656	0.331043	-0.348981	5.90842	0.31143	0.00645304	-1.13898	-1.00735	-0.901109							0.454	-1.43225	0.566022	-0.0329428	-0.121912	-0.745953	-1.80008	-6.89108	0.2843	-0.438962	-1.16824	-0.0781987	2.42567	0.059458	-0.188546	0.229324	-0.717781	-0.768814
0.455	-0.364589	0.593111	-0.251037	0.562575	-1.13903	2.80026	-0.102897	0.512077	-0.0545124	-0.575567	0.479122	7.74342	-0.556835	-0.626601	-1.48984	-0.234878	-1.04793							0.455	0.714239	1.83359	-0.454747	-0.147804	-2.28156	-2.75264	-3.0105	0.0401545	0.0178462	-0.726626	-0.251502	0.545952	-0.616758	-0.336342	0.278398	0.0674724	-5.27856
0.456	0.0741475	0.470528	0.460132	0.472669	-1.67374	0.241213	7.19806	0.4211	-0.00892633	-1.23014	-0.0572759	1.22507	-1.73946	-0.603482	-1.38345	-0.0295605	-0.0938067							0.456	0.230224	0.68338	-1.04842	0.463256	0.223244	-0.476051	-0.331181	-0.201504	0.138211	-0.632562	-0.479736	0.649948	0.293779	-0.447213	0.523802	0.172458	-4.65044
0.457	0.546936	1.20076	-1.11257	0.768008	-2.22989	-0.0933207	3.55463	0.182367	-0.196133	-0.26583	0.803618	8.77065	-2.38439	0.218163	-1.00861	-0.0156462	-3.61771							0.457	-1.50896	0.89851	0.0177985	1.15354	1.78389	-2.46559	-2.79919	-0.423264	-0.558885	-0.579108	-0.322819	-7.69003	1.86484	-0.409375	1.36307	0.0460885	-4.10193
0.458	-0.949039	-0.0316344	0.370426	0.285921	-1.92831	-0.720448	2.84091	-0.118665	-0.254194	-2.15709	0.535538	36.4971	-1.58658	-0.663457	0.344901	-0.0831702	-2.00026							0.458	0.375018	0.96606	0.738421	-0.720257	0.125109	-2.75859	-0.92764	-0.470371	-0.547136	0.119439	-0.344052	-7.36486	0.514212	-0.0454473	0.386804	0.227971	-5.635
0.459	0.692936	1.64446	-0.331261	-0.364251	-2.54759	0.824495	-0.833771	0.20968	1.06321	-0.984218	0.376732	27.0807	-0.344091	-0.12825	0.755707	-0.937592	-1.72935							0.459	-0.223805	-0.325227	0.522135	-0.0934532	2.92623	-5.43775	-3.87943	0.381611	-0.286821	-1.61243	-0.253192	-7.04526	-1.32906	0.133771	-0.460814	0.416395	-7.08702
0.46	0.175191	-0.168958	-0.815514	0.285256	-2.49181	-0.670182	-0.899227	0.423238	2.74959	0.232084	0.198675	5.53228	-0.847375	-0.137259	1.06425	-0.150959	0.898505							0.46	-0.858864	0.048983	0.0199457	-0.195877	-0.130007	-1.35046	-8.0385	0.341448	-0.124904	-0.417557	-0.415122	-9.49926	-1.62305	-0.0488934	0.497771	-0.259853	-9.48213
0.461	-1.22996	0.438789	-0.461806	-0.0564824	-0.840776	-1.38957	1.94406	0.562556	2.17152	-0.501719	0.624381	3.94527	-0.348954	0.333364	1.10102	0.275455	3.01738							0.461	0.994264	-0.518003	-0.117729	1.83101	0.759925	-5.9155	-5.74086	-0.438292	-0.280498	1.15313	-0.0479276	-27.6134	-0.783895	-0.214097	0.138855	-0.254474	-4.73677
0.462	-0.167921	-0.814857	-0.35192	1.19506	-1.03422	4.68976	3.33306	0.223563	0.289135	-0.886659	1.31104	3.39133	-0.0444769	0.325835	1.51429	0.179135	-0.744997							0.462	1.15081	-0.291355	0.141386	0.970546	1.08312	-4.53163	-0.756486	-0.247612	-0.601786	-0.0171911	-0.29749	-23.4458	-0.339013	-0.161162	0.981142	-0.000323713	-1.28438
0.463	-1.80009	-0.558515	-0.400854	0.551341	-1.15851	-0.0550127	3.41812	-0.431133	0.147	-0.636986	3.30223	1.85351	-0.217607	-0.0902256	0.740087	0.242568	-1.19959							0.463	1.46066	0.693045	0.430609	2.3176	-0.125444	-1.69919	-2.02237	-0.385037	-0.315334	-0.304895	-0.316339	-11.4236	-0.483097	-0.381486	0.125364	0.134258	0.477671
0.464	-1.27742	1.12782	-0.077515	0.220761	-1.91918	2.11459	6.31744	-0.485845	0.529646	-1.17671	1.20582	-0.97775	0.168723	0.811482	0.338075	0.308651	-1.19337							0.464	1.66723	-0.594355	-1.06222	1.37265	1.76574	-3.13586	-8.28649	0.484464	0.151083	0.0404582	-0.0398554	0.0905354	0.876049	-0.261735	-0.268504	0.0707249	-0.160316
0.465	0.540716	0.912367	0.172262	0.535821	-1.41865	-0.364766	0.845151	-0.620676	2.93689	-0.559362	-0.817863	0.299787	-0.123417	-0.0892336	-0.528187	0.320006	3.35447							0.465	0.878509	0.391235	-0.992598	1.27508	-1.76606	0.555471	-13.7819	1.08449	-0.0291854	-0.292761	-0.173353	-4.5428	-0.856193	-0.447867	0.45896	-0.138304	-0.778996
0.466	-0.585404	0.748049	-1.67149	0.238274	-1.98856	-1.2157	-1.76417	0.222881	2.22314	-0.832618	-0.212853	2.42071	0.457724	0.698606	-0.594834	0.225988	8.97603							0.466	1.147	1.08034	1.43234	1.72966	0.451331	-1.32416	-8.44493	0.146185	0.124605	0.67973	-0.19883	-2.6706	-1.37032	-0.387243	-0.391545	0.0204803	0.250671
0.467	-1.00082	2.52379	0.741814	1.79211	1.23549	-2.1984	-3.828	0.133698	0.404884	-0.869677	-0.221859	0.0200268	1.52019	2.66131	-0.0189096	-0.188096	28.7235							0.467	0.0220005	-0.369307	0.229393	-0.111615	-1.51153	0.0850694	-2.99235	0.151404	-0.029315	-0.306623	-0.22524	-7.43936	-1.09523	0.382475	-0.00091207	0.311053	-0.0518825
0.468	-0.155582	0.854087	0.863166	-1.81988	0.398031	-2.16727	-1.05322	-0.151685	0.327267	-0.84915	0.577212	0.711612	3.80047	0.758911	-0.0907108	-0.371393	23.2786							0.468	0.814199	0.8833	-0.303303	0.73324	-0.984993	0.26802	2.2427	-0.194103	-0.382539	-0.139547	-0.0437598	-12.2784	0.0114104	-0.327013	0.435172	-0.536078	-0.188996
0.469	-0.17102	1.79223	-0.4259	0.37689	-0.169892	-0.844866	-4.01962	-0.035113	0.582519	-0.472645	-0.98956	5.15933	0.833879	1.24147	1.35315	0.311906	-0.10699							0.469	1.59609	-2.19284	-0.944188	1.33733	-1.34092	-2.70789	0.408229	-0.703321	-0.645486	0.0742667	0.388297	-3.53235	-0.753248	-0.0473281	-0.418394	-0.5161	-3.83996
0.47	-1.67602	0.656462	0.679337	1.05763	-1.31023	-2.46112	-4.99629	-0.297131	0.690264	0.127446	-1.02661	5.9447	1.24346	0.173554	0.831828	0.222806	-0.107888							0.47	0.176892	-1.26065	-0.93518	0.451853	-3.61546	0.44315	3.729	-0.533885	-0.320124	-0.085491	-0.359581	0.143152	-0.924109	0.302745	0.346863	0.0968202	-3.81101
0.471	-0.646733	2.05656	0.399552	-0.419151	-2.60416	-0.0313872	-2.10384	-0.0890711	0.443589	-0.615843	-1.41066	2.39205	0.472074	0.527343	-0.0378735	0.358338	1.41193							0.471	0.871001	0.0537574	-0.540711	1.14996	-0.589833	0.388299	-2.8863	-0.0512114	0.257755	-1.09502	-0.360887	2.17621	-0.100276	-1.02108	-0.987233	-0.429542	-0.262326
0.472	-0.19043	2.1066	0.0201019	0.201384	-2.13946	0.329459	-2.34922	0.0820843	0.369491	-1.07215	-1.52351	0.567765	-0.384333	0.488259	0.7827	0.507589	1.80692							0.472	0.140832	-1.06669	-0.689684	-1.12157	-0.531121	0.126297	-1.79958	-0.499385	0.0525364	-1.17696	-0.53625	-0.124763	-0.179748	-0.848943	-0.298197	-0.0341774	-1.25547
0.473	-1.82039	1.44136	0.710748	0.259599	-2.6688	-0.443112	0.339447	-0.116507	0.350399	-0.990872	-1.27792	-0.657991	-0.331574	0.29961	0.659077	-0.1944	-0.0535475							0.473	0.401067	0.439642	0.248322	-0.700441	0.146571	1.0182	-3.00931	-0.413651	-0.275254	-1.5275	-0.368625	-1.7145	0.493977	0.097224	-0.579714	0.036229	0.0187399
0.474	0.177901	3.11119	-1.20108	0.171254	-0.115732	-1.57638	-2.37974	0.324015	0.830111	-0.784299	-1.02613	-1.00299	1.03527	0.937944	0.285799	-0.0133604	-0.260307							0.474	0.617248	-0.285224	-1.13991	-0.77494	-0.529386	-0.816781	3.87122	-0.557522	-0.0394657	-1.40624	-0.59655	-3.6548	-0.153318	0.345565	0.25878	-0.443284	-0.911697
0.475	0.510889	1.93492	0.0409957	0.726155	-0.277668	-1.89806	-3.40019	0.143973	0.424862	-0.507134	-1.08693	-2.93176	-0.37643	0.709506	0.086596	-0.220418	0.817556							0.475	0.327058	-0.254073	-1.70695	-1.5151	-4.01321	0.182017	3.42744	-0.490722	0.13254	-1.21143	-0.480593	1.31899	0.707277	-0.43699	0.0778486	-0.0372557	-0.966115
0.476	0.65102	3.34893	0.635002	-0.583734	0.247648	-0.669443	-0.0158279	0.234267	-0.0452739	-0.583372	-0.0307695	0.680996	0.0676971	0.445862	0.322563	0.0995938	0.137574							0.476	2.30957	0.564376	-1.39638	-0.595827	-3.76714	0.652615	1.87073	-0.155248	0.27274	0.640729	-0.0722328	-1.96163	-0.710194	0.459503	-1.06166	-0.202473	-0.858467
0.477	1.1342	-0.0682549	-0.355462	-0.764332	0.0550353	-0.675301	-2.1358	0.521745	0.521955	-0.0201294	0.0756277	0.389884	-0.872817	0.750514	0.00305071	0.0803025	-0.13856							0.477	-0.0662861	-0.208623	-1.71076	-0.534263	-3.59984	0.759226	-0.184922	-0.696073	0.00113684	-0.494577	-0.538196	-2.7251	0.307715	-0.090725	0.115657	0.0229976	-0.443067
0.478	-1.05372	-0.359304	0.391248	-1.24912	2.10269	0.749671	-1.43405	0.764556	0.0554071	1.1249	-0.038058	0.738937	-0.982159	0.348878	-0.628977	-0.0592591	-0.22595							0.478	-0.315855	0.621676	-0.332152	-1.07382	-0.419573	1.51355	-0.0152477	-0.415399	-0.313157	1.15984	-0.872964	-1.92529	0.24366	0.513537	0.672002	-0.174214	-0.838458
0.479	0.518764	0.511807	0.893002	-1.0841	0.0230798	2.09105	-1.19266	0.501267	-0.207918	0.988541	0.381986	6.70956	0.0188962	0.388322	0.0829481	-0.752652	-0.0461163							0.479	-0.177366	0.783615	-1.18271	0.456338	1.20571	-0.0956994	-8.03944	-0.44632	0.270236	-1.23983	-0.790144	-1.40821	-0.332547	0.239304	0.167371	-0.0865191	-3.53318
0.48	-1.29516	-0.730821	0.0147194	0.767243	-2.12356	0.969861	0.170547	0.681311	0.363346	0.609887	-0.0547875	15.8804	-0.933414	0.701862	0.349462	0.2724	-0.545245							0.48	-0.025892	1.79868	-1.47461	-0.774008	-0.721778	0.434796	-10.094	-0.258681	0.158448	-0.43688	-0.700297	-2.94866	0.803213	0.153017	-1.44878	0.189944	-9.82178
0.481	-1.42295	1.92153	0.697079	-0.645095	-1.06333	-0.705011	-2.24468	0.382268	-0.126666	0.100895	-0.376251	7.41321	0.0466484	0.440937	0.386898	0.558434	-0.149846							0.481	1.65351	0.745241	-1.00662	0.896825	-2.69585	0.780371	1.07396	-0.356287	0.329762	0.171376	-0.330839	-0.259992	-0.467995	0.33664	-0.770643	-0.23816	-3.12749
0.482	1.04022	1.62558	0.218594	0.33006	-0.350036	-2.45345	2.81428	0.744499	-9.95398e-06	-0.257723	0.336734	0.438076	-0.81174	0.851518	0.5221	-0.235296	-0.0408171							0.482	0.130287	0.796819	0.802547	1.85037	-2.30489	0.21996	-1.24804	-0.343942	0.262122	-0.535086	-0.709024	0.757552	-0.724815	-0.605105	0.0642857	0.30764	1.58374
0.483	-0.28924	1.88777	-0.122273	0.666362	-1.32838	-0.696648	6.45233	1.27694	0.340203	-0.945065	-1.04288	0.587551	-0.341822	0.605842	2.83444	0.0426731	-0.280886							0.483	0.477418	1.36436	-2.02575	0.428526	-1.21693	0.0915197	-2.18823	-0.0972487	-0.144928	-0.575943	-0.73695	-0.0848966	-1.56187	-0.404615	-0.184242	-0.142974	3.80527
0.484	-0.29132	1.40688	0.20086	1.55213	-0.617355	1.11454	3.78907	1.0701	-0.542982	-0.568883	-1.75644	1.08839	0.189075	0.0908795	1.19678	-0.181064	-0.430877							0.484	0.469244	0.133646	0.376372	0.843859	-0.0100708	0.906845	-4.27596	0.558682	0.606826	-0.897992	-0.331525	0.623677	-2.83794	-0.050442	-0.582557	0.221778	4.24405
0.485	1.55262	-0.782672	0.617414	-0.14859	0.750692	0.620801	13.0806	0.644041	-0.506496	-0.236994	-1.52129	0.66795	-0.358505	0.35804	-0.565295	0.18296	-0.142546							0.485	-1.54034	0.623724	-1.46773	-0.31981	1.62039	0.742996	-4.87544	0.376318	0.0606866	-0.442953	0.132257	0.289435	-1.41528	0.110637	0.706482	-0.249881	4.24211
0.486	-1.40816	-0.143278	0.370538	-0.60111	-0.567036	0.299751	20.0019	0.439078	0.377402	-0.948147	-0.415258	-0.200117	-0.000643402	0.320202	-0.570786	-0.0567983	0.00264239							0.486	1.41248	1.42619	-1.57278	0.131814	0.763966	-1.29672	-4.68032	0.0707214	-0.334664	-0.204973	-0.876376	-0.0912468	0.642187	-0.142215	0.113767	0.0374519	0.797679
0.487	-1.78941	-0.444076	0.872264	-0.105473	-0.115526	1.49426	16.6092	0.478223	1.02785	-0.0324161	-0.22664	4.79236	0.266776	-0.263538	0.192592	-0.753514	-1.1393							0.487	-0.742833	2.36584	-0.388058	0.100195	-0.181546	-3.62192	-7.75988	-0.188208	-0.623233	0.144042	-0.30391	-0.391645	0.0498743	0.47042	0.219319	0.0513514	-1.22302
0.488	-0.922953	-0.413343	0.220834	-0.985597	-1.69669	0.651806	6.69418	0.4545	0.325576	-0.40976	0.346751	5.42969	0.629623	0.151879	0.558422	-0.303083	7.36077							0.488	-0.755674	2.05013	-1.08402	0.326542	0.840793	-3.01533	-6.11575	-0.253044	-0.594159	-0.0107161	-0.827398	-0.900164	0.286115	0.0673881	0.303254	-0.332666	0.527863
0.489	-0.517813	0.630445	0.52851	-0.0909406	-0.35277	-1.31976	2.48249	0.298907	0.281243	-1.25002	0.0710778	1.05871	-1.58217	-0.0111307	0.319443	-0.0589029	11.5077							0.489	0.0223014	-0.0467221	-0.565086	-0.027638	0.818828	-3.26708	1.5729	-0.125671	-0.62307	0.416076	-0.435804	-6.12384	0.479948	-0.598563	-0.570496	0.140742	1.81919
0.49	0.280778	-0.363129	0.638619	0.812745	0.717288	-3.15713	2.90949	0.171484	1.80973	-1.34153	-0.416741	1.56059	-1.89996	0.57822	-0.549032	0.200708	3.14154							0.49	-0.598247	0.103071	-1.91066	0.286269	0.859419	-2.11221	2.18952	-0.220615	-0.107204	-0.433621	-0.298072	-2.33389	0.804619	-0.0120773	0.222518	-0.30521	-0.62445
0.491	-0.389423	0.026537	-0.283618	0.517664	-0.187755	-2.78295	3.60545	-0.0250688	0.770726	-0.455304	-0.260585	-1.51034	-0.370768	1.97248	-0.893899	0.313011	1.80713							0.491	-0.153666	-0.97535	-1.18698	0.484453	0.803645	-2.74662	1.9166	-0.135811	-0.175829	0.850915	-1.01148	-4.86185	1.27374	-0.554603	-1.61416	-0.708166	0.278425
0.492	1.45684	0.631562	-0.235491	1.341	1.6402	-2.52426	3.27434	-0.0494646	0.745238	-0.531507	-0.285331	1.72869	-1.54837	0.923063	-0.410878	-0.250284	12.6222							0.492	-1.18714	-0.296027	0.122444	-0.377081	0.854436	-2.61745	5.47517	-0.420589	-0.470785	0.423418	-0.76515	-5.36791	0.991114	-0.084176	-1.40209	-0.0160892	-0.726137
0.493	1.07848	-0.700109	0.024078	-0.535291	0.0311894	-0.38805	6.05074	-0.454905	0.271591	-0.165729	0.729471	1.30659	-0.866309	0.00725707	1.52088	0.0892542	28.1193							0.493	-1.1896	1.08006	-1.00966	2.12994	1.16623	-0.261417	5.40761	0.484228	-0.00248507	0.0493096	-0.418224	-2.48495	-0.416633	-0.0423131	-1.79567	-0.191871	0.463596
0.494	1.00085	-0.239608	-0.526766	1.09931	-0.648845	0.93996	6.88595	-1.23537	0.782128	-0.317018	1.6285	1.33123	1.20232	0.944495	0.922467	0.575933	1.78881							0.494	-1.55252	0.91363	0.0840528	1.47265	1.56279	0.856931	2.60208	0.423111	-1.72829	1.76628	-0.846121	-2.51378	0.869166	-0.281152	-2.07645	-0.290219	-0.0829056
0.495	0.204252	-0.920208	0.839753	0.0599239	0.407522	1.47771	1.57317	-0.534201	0.64382	-0.273441	0.307807	2.34762	5.39783	-0.190566	0.0477058	-0.180624	1.69485							0.495	-0.405705	0.0533983	-0.630424	2.32075	-0.514317	1.2938	0.999347	0.010027	-0.718832	0.238662	-0.418656	-1.76897	1.2978	-0.481466	-1.35353	-0.462251	-2.91178
0.496	-0.98908	-0.637407	-0.065588	-0.133399	-1.16274	0.498244	0.121206	1.67987	4.61504	-0.712929	-0.0866787	4.68036	0.745867	1.24688	0.93554	0.249605	-1.1953							0.496	0.780904	0.992503	-1.17351	1.49684	2.13889	0.740177	-1.03586	0.0670292	-0.209035	0.501374	-0.366957	-2.15973	0.0778164	-0.418329	-0.310466	-0.508291	0.279356
0.497	0.733513	-0.104611	0.0505145	1.49762	0.508789	1.14219	0.733715	2.16001	2.72605	-0.22493	0.64978	-0.0938222	1.32996	0.545173	0.697574	0.107019	-1.28283							0.497	-1.30466	-0.181441	0.240061	-0.452738	0.719817	1.44761	1.68226	0.130465	-0.448772	0.37909	-0.494811	-0.645517	0.325221	-0.023555	0.294682	-0.351195	-0.0448328
0.498	-0.228393	-0.484512	0.461254	1.55973	-1.55766	-0.712069	0.106292	0.645679	0.993717	0.349898	0.102621	0.645079	1.33861	-1.6538	-0.198395	0.128281	-1.55174							0.498	-0.918057	0.0144494	-0.72395	0.519982	2.23402	-0.32497	0.874808	0.0379983	-0.0989936	0.529438	0.104866	-0.367987	-0.740745	-0.0781756	1.54989	-0.479128	-0.986179
0.499	0.56361	-0.367559	-0.628045	1.59848	-1.93181	-0.638482	1.68792	0.406703	0.443202	0.308019	0.258649	4.70765	-0.967886	-1.20883	-1.29137	0.364825	-0.510214							0.499	-0.701247	0.109197	0.768716	0.211998	4.93008	-0.477984	3.49182	-0.660904	0.556617	-1.20433	-0.49045	-1.8715	-0.187855	-0.175289	0.305122	-0.804051	-3.42553
0.5	0.736867	0.554013	-0.179074	2.51239	-1.57834	-0.660007	0.342465	0.151393	0.42909	-1.07487	0.412525	9.72877	-1.66974	0.169578	-0.00879985	0.217543	0.492414							0.5	-0.539055	-0.96014	-0.296128	-1.33841	1.8593	-0.493474	-5.38126	-0.836324	0.149382	0.813077	-0.808525	-9.07933	0.178663	-0.728598	-0.0665238	-0.420557	-2.46316
0.501	-0.236007	-0.639725	-0.444537	-0.659624	0.610968	-0.0658949	-0.54992	0.583642	-0.11815	-1.4501	0.0454537	12.8088	-0.823177	0.273893	0.613882	0.10412	-0.712744							0.501	-0.300876	-0.650499	-0.698974	1.12065	2.48052	0.872572	-6.33736	-0.289562	-0.0663491	1.24099	-0.922976	-10.2229	-0.0709649	-0.372392	0.54635	0.160691	-0.801573
0.502	1.38225	-1.45396	-0.294371	-0.909315	-2.15482	1.00393	0.21709	-0.679722	-0.0467488	-0.575451	0.815984	1.90212	-0.415483	0.95122	0.054165	1.07209	0.35571							0.502	-0.204311	-0.336155	0.493899	0.433496	2.69908	-0.120228	0.480873	-0.027294	0.0201843	-0.166467	0.320183	-4.42792	-1.12479	-0.475143	-0.462762	-0.222448	0.265701
0.503	-0.24516	-1.24875	0.16356	-0.885139	-0.846689	-0.150731	2.90479	-0.262661	-0.172822	-0.268331	1.51051	-0.156737	0.667753	0.363712	0.0750758	0.62124	-0.515182							0.503	0.318956	-0.894317	-1.62824	-0.618959	-2.09598	1.47867	-3.56669	-0.791739	-0.350602	0.321406	0.519977	-3.29006	-0.931809	1.05775	0.159043	-0.352553	-1.96223
0.504	-0.763027	-0.557173	0.35081	-0.384973	-1.73791	-0.825193	1.37935	-0.383238	0.226353	-0.585276	0.226948	4.26177	0.903776	0.501263	-0.0297275	0.669829	-1.71902							0.504	-0.399536	-0.252968	0.734916	0.479415	0.0509144	1.17312	0.118867	-0.220761	-0.475242	-0.887571	0.358964	-1.2468	-0.439328	-0.239842	-1.43402	-0.508685	-0.0915595
0.505	-0.725316	-0.779971	-0.325516	-0.511581	0.00648248	0.0995913	-1.90087	0.359327	0.494675	-0.171177	0.512805	1.47178	-0.0501315	-0.255944	0.309631	0.271653	-2.44604							0.505	0.490426	0.0191559	-0.488375	-0.737497	-3.28188	-0.0526491	-1.93323	-0.180467	-0.518544	-1.00208	-0.553297	-0.340282	-0.0736579	-0.671595	-2.85594	-0.347401	1.70642
0.506	-0.470755	-0.0208204	0.222153	-0.690352	-1.46783	1.86893	-0.968868	0.569047	0.286473	-0.284395	0.195632	0.773171	-0.139719	0.130588	0.41303	0.00970265	-0.269809							0.506	1.43226	1.25182	-1.2865	0.84653	0.585084	-0.0175623	-6.87457	0.167264	-0.313396	-0.524427	-0.505451	-3.59368	-1.45935	0.00908214	-1.58028	-0.298077	-0.328892
0.507	0.717849	-0.206694	-0.455933	-0.798238	-0.815765	-0.33249	0.703823	1.66007	0.192835	0.798964	-0.281255	1.4745	-0.157331	-0.0462283	-0.775394	-0.320064	-1.82941							0.507	-1.09794	1.36083	1.08307	-0.495611	1.38201	2.06947	-11.6447	0.0167165	-0.278644	-0.468161	-0.0261475	-5.59682	-1.42054	0.823355	-2.84837	-0.420434	-0.557023
0.508	0.152557	0.0165673	-0.326732	-0.698473	1.04403	-0.678003	-3.44565	1.0251	-0.327917	0.0969801	-0.165778	1.60265	0.0967303	1.75189	-0.0583082	-0.420885	-0.0226398							0.508	-0.0946868	1.88915	-1.64892	-0.276903	-3.04612	1.67395	-7.86421	-0.425374	-0.454733	0.859089	0.317124	-2.04832	-1.3389	-0.687826	-2.15634	-0.0745553	-3.75403
0.509	0.599504	1.25574	-0.362752	0.316528	-1.25139	-0.0380119	-4.21664	0.38507	-1.00894	0.0987819	0.615965	1.41584	-0.191115	0.858849	0.331484	-0.394844	0.446696							0.509	-1.49417	0.700074	0.0411823	0.243498	-0.608256	0.977744	-1.6012	-0.525774	-0.242433	0.154335	0.124787	-2.47229	-2.56046	0.190477	0.237544	0.237425	-3.60698
0.51	1.67416	-0.62018	0.209893	-0.474012	-0.157003	-1.00101	-2.52194	-0.00328287	-1.05195	-0.632785	0.786676	0.49857	-0.203579	0.921778	0.219139	0.263133	4.59901							0.51	-0.61673	0.473554	-0.207798	-0.385855	0.0584602	0.962609	-0.738726	-0.163718	-0.363806	-0.55698	-0.438415	0.548367	-2.43258	0.250338	-0.158162	-0.32454	-0.482874
0.511	-0.466913	-0.402551	0.121992	-1.35162	-0.510782	-2.10363	-3.48721	-0.0579183	-1.03904	-0.4643	0.676285	1.63522	-0.508731	1.07891	0.505551	0.164699	9.66527							0.511	1.15736	0.0661806	-0.685427	0.158138	0.465093	0.619915	-1.36025	-0.367775	-0.450631	0.203125	-0.920351	-2.2691	0.389066	-0.268068	-0.91494	0.416861	-2.22187
0.512	-0.371438	-0.640246	0.0818335	-0.190199	0.444811	-0.464709	1.14312	0.518671	-0.106841	0.013237	0.428724	1.73989	-0.657964	2.86015	0.0240061	-0.0491331	3.40058							0.512	-0.300552	-0.225544	-0.0328424	-1.01059	0.704647	-0.612199	-5.75057	-0.692216	-0.0741146	-0.291292	-0.58345	0.230138	0.517897	0.728075	-1.80818	0.74288	-3.96534
0.513	-0.460845	0.0959177	0.0133817	-0.445755	-0.833331	-1.29652	1.66717	0.243547	-0.460011	-0.392058	0.616139	1.32133	-0.441656	1.23668	-0.00782996	0.156653	13.8683							0.513	0.387352	0.169178	-0.752485	-0.00685877	1.01739	1.09854	-13.5957	-0.200192	-0.328695	0.167538	-0.643036	-1.22884	1.07026	1.08347	0.34958	0.221258	0.579667
0.514	0.776713	1.01503	0.117646	-0.16757	-0.411389	-0.49602	1.49154	-0.112148	-0.00474891	-0.886709	0.335401	2.12075	-1.23246	0.212315	0.174163	-0.149245	15.5685							0.514	-1.25322	0.286373	0.949057	-0.12111	0.984543	-1.64147	-4.8954	-0.416372	-0.883922	0.665531	-0.722614	-5.71398	0.229765	0.679433	-0.340991	-0.198161	-0.860118
0.515	1.6168	-0.509874	0.843165	-0.0530037	0.947823	-1.97481	5.46706	-0.129136	0.243415	0.161268	-1.22326	0.819747	0.0334513	-1.00789	-0.476023	0.252933	4.47457							0.515	-0.634543	1.1139	-0.210634	-0.142817	0.319796	-0.798389	-6.17793	0.111254	-0.722525	-0.156276	-0.00975844	-4.44653	0.714779	1.66038	0.552078	-0.431913	-0.140824
0.516	-0.224194	-0.392627	-1.33456	0.128125	0.393544	-0.734987	6.23267	0.605191	0.0975265	-0.700847	-0.581471	1.12176	-0.035714	-0.114369	-0.165106	0.29086	1.27625							0.516	-0.267761	0.48565	-1.20619	-0.139027	-0.647367	-1.78415	-10.7	-0.361815	-0.242423	-1.36984	-0.103347	-6.46123	0.802953	1.22591	-0.890345	-0.619696	-1.95902
0.517	0.608938	0.914049	-0.714979	1.32638	-0.152827	0.584221	5.04188	0.617724	-0.173363	0.107471	-0.268521	1.89781	-0.229383	-0.267514	-0.438611	-0.0172527	1.15661							0.517	-0.932461	-0.923209	0.730871	-1.00145	-1.5494	-1.06332	-15.0495	-0.734953	-0.0777375	-0.336351	-0.177411	-10.9642	1.15104	1.29359	-0.347546	-0.0412717	0.506146
0.518	0.975217	-0.262213	0.247511	-2.3146	0.378817	0.0901074	2.38275	0.0586664	0.109946	0.111779	0.450304	0.970086	0.0796617	-0.732269	-0.554438	0.162919	-0.415781							0.518	-0.165786	0.862598	-0.101764	0.606025	-0.0902849	-0.320029	-6.30986	-0.434666	0.103248	-0.042438	-0.176686	-8.71535	-0.340072	1.90379	-0.164759	0.255805	-2.64587
0.519	1.15705	0.381805	-0.281737	-0.0697739	1.01993	1.79327	-1.81085	-0.635813	0.912606	0.185116	0.133223	-1.20743	-0.441573	0.266872	-0.220859	-0.2939	-0.329372							0.519	-0.167136	0.218685	1.19044	-0.679749	0.7994	-1.95508	-4.17581	0.00759122	-0.403267	-0.675566	-0.00834358	-1.4944	-1.19203	0.903717	-0.354712	0.487514	-0.465892
0.52	-0.892917	-0.35571	0.219119	1.05098	3.01965	-0.0520809	-5.22768	-0.945879	0.333901	-0.0451471	0.141933	-0.500897	0.215458	0.124187	0.799067	-0.945151	-1.61197							0.52	0.692293	0.774016	0.529563	-0.207112	-0.236055	-1.91722	-1.52452	0.0446241	-0.0258939	-0.11072	0.266421	-6.93597	-0.0386207	0.650975	-0.305754	-0.075088	-3.84013
0.521	0.179937	0.0407802	-0.501025	-1.4643	0.0188051	-0.308507	-1.03061	-0.504657	0.0940063	0.293262	0.349331	-0.412685	0.382681	0.34616	0.304948	-0.628795	-0.606117							0.521	0.676188	1.34679	0.0985622	0.0571308	-0.202397	-1.39385	1.90959	-0.628911	-0.0221845	0.608611	0.30901	-3.36426	0.0693623	-0.441124	-0.140465	-0.418119	-1.0871
0.522	1.02971	0.339725	-0.559931	1.66783	0.926882	1.04306	-1.26296	0.291624	-0.175654	-0.118257	0.631244	2.12859	-0.380682	-0.546445	1.18092	-0.257521	0.374682							0.522	-0.746572	0.191573	0.753247	-0.685709	1.58773	-1.38403	-0.540808	-0.106462	0.796712	1.24184	-0.163016	-28.7559	0.522887	0.195015	0.166814	-0.363318	-2.19284
0.523	0.101367	0.0126972	0.0764877	0.805356	0.945939	-0.346091	-0.974371	0.266181	-0.549607	0.088453	-0.0362522	1.64612	0.243207	-0.70843	0.990306	-0.706638	-0.275861							0.523	0.245959	0.260093	-0.50223	0.397249	1.3123	0.424474	1.39678	0.480305	1.26418	-0.0109017	-0.251793	-39.7131	0.689714	0.452116	1.41021	-0.467004	-2.9333
0.524	0.157287	-0.237907	-0.7059	1.52104	-2.05275	-1.32686	-2.24457	0.631282	0.0338799	2.65008	0.274962	-0.256013	0.130455	0.694418	0.11194	-0.628212	-0.987979							0.524	-1.30937	-0.733042	0.547192	0.68175	2.52018	-1.77333	4.29389	0.312351	0.363344	-1.07695	-0.215905	-16.4735	0.522123	-0.277631	0.208335	-0.424214	-1.14303
0.525	1.04415	-0.151592	-0.647968	1.06932	-0.797043	-2.18549	-0.0463035	1.04386	0.148405	2.22371	0.414528	0.186243	0.054301	-0.225608	-0.347139	-0.837805	0.836004							0.525	-0.816577	-1.6564	0.578345	-0.971943	2.42702	-1.28005	0.862999	-0.222389	0.0948976	-0.398408	-0.88839	-8.19188	0.758041	1.21592	0.488532	-0.565623	-2.16397
0.526	-0.261423	0.779397	-1.54022	0.0956499	-1.0661	-0.661015	-0.265499	0.646559	-0.213255	0.411587	0.266245	2.22228	-0.651342	0.0739975	-0.0665546	-0.182306	1.56555							0.526	0.259565	-1.25934	1.34217	0.396083	0.332511	1.4071	-5.66656	-0.331465	0.628669	0.279238	-0.456995	-4.62613	0.577344	0.216991	0.122084	0.0785669	0.102305
0.527	2.178	-0.821763	-0.771999	-0.0246329	-1.81174	-0.356761	-0.417181	0.0423918	-0.228857	-0.425156	0.74902	7.93867	-0.946948	1.48784	-0.137123	-0.191396	-0.44258							0.527	-0.845423	0.0729368	0.897534	-1.11012	2.2659	1.87889	-0.0592555	-0.168807	-0.18052	1.71642	-0.739756	-2.44268	1.03682	-0.504584	0.957035	-0.331562	-2.10689
0.528	-0.780799	-1.57802	0.336061	-1.13548	-1.35602	0.783497	-0.751765	0.389359	-0.977119	0.69424	1.47408	3.47918	-1.37656	2.6574	-0.178714	-0.255211	0.0406144							0.528	-0.204962	-0.030293	0.0913574	-0.358037	0.251414	1.649	0.0881408	-0.374128	0.125996	1.37098	-0.858418	-3.90145	0.730656	-0.0772788	-0.0698083	-0.690435	-0.915209
0.529	-0.725572	-0.566805	-0.281387	-0.278187	-2.29729	2.5535	1.96075	0.54192	-1.11215	0.224322	0.712848	-0.515598	-0.195837	0.630718	-0.0903938	-0.428005	-1.51743							0.529	0.00609112	-1.11473	0.761645	-0.328125	1.99303	0.390267	-10.7857	-0.296005	-0.263187	0.410494	-0.574323	-0.88992	0.17814	-0.152491	-0.0280902	-0.331281	0.306283
0.53	-0.40064	-0.15021	0.0999331	-0.373141	-1.25754	1.46217	7.11836	-0.187053	1.8891	0.410914	0.617648	-1.88969	-0.198036	0.576501	-0.0639175	-0.577719	-0.472877							0.53	-0.478769	-0.90058	0.72535	-1.64152	1.26914	-0.111912	-5.66597	-0.642804	-0.793124	-1.80708	-0.65167	-1.13905	0.694695	-0.637951	-1.07794	-0.301285	2.10226
0.531	-0.26268	0.839276	0.682783	-1.40464	-0.859396	1.99805	3.23977	0.546904	1.63117	-0.244638	-0.334978	2.70825	-0.877	2.56689	0.40074	-0.261461	-1.40622							0.531	-0.594652	-1.21395	0.0356281	-0.392641	1.71266	-0.647081	1.4179	-0.384251	-0.826215	-0.796193	-0.759462	0.417141	0.184886	0.313265	-1.40282	-0.183785	1.19655
0.532	1.59761	0.639847	0.206447	-0.496195	-0.506384	-0.71387	1.20417	0.970548	0.583996	-0.741935	-0.160435	2.69437	-0.999381	2.75844	-1.46796	-0.305274	-0.962523							0.532	-1.0446	-0.568198	-0.135236	0.250893	0.729402	1.05274	1.02375	-0.00658053	0.232836	0.434812	-0.698031	0.489011	-0.17062	0.133818	-0.0128533	-0.50782	-0.133647
0.533	-0.523308	0.620494	-0.0392533	-0.157713	-0.65515	-2.47226	1.39298	0.528881	1.00892	-0.41679	0.843799	0.535391	-0.55356	0.475271	-0.545217	0.153683	-0.35897							0.533	0.342744	0.339243	0.268753	-0.246871	-0.218044	0.872811	-1.57552	0.193514	-0.380468	0.369041	-0.641372	0.506834	-0.48307	-0.127872	-0.629031	-0.516899	-0.634718
0.534	-0.412301	1.27444	-0.0540027	-0.665334	0.376114	1.21335	-0.019989	0.564013	2.04997	-0.166532	0.346085	0.253513	0.0575221	-0.274001	0.0700389	-0.32546	-0.870751							0.534	0.244138	0.894723	0.326117	-0.837696	0.0280032	-0.452126	-0.611449	-0.00602165	-0.531802	-0.215802	-0.350269	-0.294847	-0.362552	-0.203933	0.130673	0.418908	-3.06211
0.535	0.979623	-1.01109	0.416852	-0.267692	0.12905	-0.8017	0.3246	-0.0128964	5.73314	-0.163355	0.6236	3.31411	-0.189744	0.159764	-0.416208	-0.0332194	0.0674124							0.535	-1.33188	-0.0677328	-0.167612	-0.449555	-1.89528	1.85	-0.253276	-0.225312	-0.00971007	-0.464911	-0.327253	-3.82093	-0.0271768	-0.38851	0.517881	0.0697276	-1.64958
0.536	-0.250111	-0.715545	-0.22883	-1.5846	0.165795	-2.02389	2.58041	0.163401	0.521508	-0.487094	0.396248	5.52271	0.375886	1.85074	0.121497	0.173133	1.24856							0.536	-0.039272	0.224316	-0.535674	-0.332556	-3.1628	1.45437	2.44494	0.0213436	0.291637	0.920799	-0.493344	-4.02286	-0.535732	-0.383053	-0.0168793	-0.148256	-0.540975
0.537	-0.409078	0.244012	0.494166	-0.457159	0.167522	0.171185	0.259303	0.240255	0.175141	0.323957	0.55252	4.00601	0.646822	0.0129802	0.92056	0.251519	1.81948							0.537	0.215629	0.588353	-0.636012	-1.38897	-0.887498	0.816134	-0.837097	0.564461	0.265195	1.14131	-0.497003	0.909699	0.24167	0.0116389	1.10229	-0.219983	-0.463102
0.538	-0.587408	-0.381241	0.0598245	-1.98481	-1.26791	-1.26997	-2.66139	0.437285	0.239752	0.391279	1.65568	2.80896	0.464504	-0.0573474	0.55195	0.427255	2.40603							0.538	1.62772	1.78343	-0.941258	-1.05441	-0.819707	-0.324291	-3.30987	-0.120178	0.295023	1.06951	-0.53925	-1.86357	0.465333	-0.252596	0.0675001	-0.0309836	-1.06649
0.539	0.0500593	0.949708	0.197354	-2.45996	-1.0956	-0.738522	-1.07858	0.788286	0.591473	0.361461	0.890662	1.64725	-0.134814	0.159864	-0.956148	-0.277016	2.82313							0.539	0.141475	0.593861	-0.107736	-0.864574	-1.17036	-0.0704699	0.190853	-0.53861	-0.452852	0.349648	0.154286	-9.09816	-0.218975	0.0173967	0.812269	0.802423	-2.65625
0.54	0.100479	0.413167	0.787232	1.76305	-0.629281	-2.06042	-1.51925	0.730577	0.291345	0.233273	0.346343	3.24653	0.371027	0.0568327	-0.721678	-0.0685871	0.919099							0.54	0.356017	1.0259	-1.89476	-1.26923	-0.858198	1.10978	3.10496	-0.513556	-0.78986	-0.806319	0.528748	-3.19582	-0.624308	0.296817	0.912085	0.661766	-1.19543
0.541	-0.814379	0.377257	-0.916476	-1.85925	-0.639169	-1.43703	-0.312372	0.0338184	0.560483	-0.391805	-0.359208	2.32128	0.419003	0.606722	0.270425	0.0484655	1.60773							0.541	1.9056	1.7212	-2.19618	-1.16188	-0.304212	0.453195	-0.985673	-0.358779	-0.779145	-1.43512	0.766733	-5.88084	-0.443286	0.290437	-0.154367	0.405505	-3.30501
0.542	0.397528	1.00772	-0.594964	2.34407	2.54525	-1.79834	-0.91675	0.327451	0.183195	-0.12857	0.556561	1.0102	-0.177039	0.234485	-0.176405	-0.247009	3.26675							0.542	-0.0230932	-0.10905	-1.05862	-2.08748	-0.0648535	0.389918	-9.15907	-0.723137	-0.117946	-0.88563	0.277336	-1.58717	0.0414253	-0.682162	1.10593	0.339083	-0.935705
0.543	0.168165	-0.5327	-0.449786	0.389605	5.82605	-2.18103	0.888471	0.449927	0.104055	-0.21631	0.00566041	1.99004	0.592701	-0.366778	-0.147069	-0.100972	3.26716							0.543	-0.104969	1.22841	-1.74349	0.722932	-0.174159	0.624397	-21.7854	-0.472725	0.0487145	-0.0224687	0.963531	1.23076	-0.174034	0.179436	-0.317407	-0.518471	0.375349
0.544	0.45731	0.403228	-0.688116	-0.543512	0.908839	0.230366	1.02629	0.0231993	0.127524	0.206321	0.43175	1.54649	0.144961	-0.373195	0.429058	-0.0794598	1.57088							0.544	0.0805701	0.455884	-0.49548	-1.49669	1.31106	-0.473172	-30.3848	-0.349552	-0.381304	0.570774	0.263215	2.08768	-0.556214	0.318666	-1.9498	-0.45815	0.889597
0.545	-0.978693	-0.586019	0.22565	0.258419	4.285	-1.29691	-0.811231	0.430595	0.743824	-0.179973	0.824065	0.322398	0.368131	-1.11961	0.453287	0.110553	2.18671							0.545	-0.454798	0.970364	-0.517104	-1.07612	1.40633	0.557851	-13.7011	-0.408858	-0.857812	0.373554	-0.730923	0.941305	-0.145297	1.32248	0.0662237	-0.163468	-0.719458
0.546	-1.55062	-1.01699	-0.485937	-0.835291	2.66818	-0.406045	-1.02592	-0.257751	0.208367	-0.259026	0.894868	-0.125653	0.538198	-0.000188053	0.0199019	0.434838	0.709207							0.546	0.674427	1.59735	-0.467334	-0.0303521	1.60268	0.850348	-1.46821	0.124968	-0.116815	-0.230471	-0.0875422	-0.844566	-0.372091	0.177749	-0.233845	-0.66	-0.570232
0.547	-0.595452	0.828632	-0.872985	2.69212	6.78214	-0.072477	1.91264	-0.0305071	-0.0837139	-0.401016	0.250449	0.957358	-0.817875	-0.86853	0.634354	0.520085	-1.27335							0.547	-1.57352	0.223765	0.968852	-2.47429	-1.02598	0.616833	-4.84686	-0.168274	0.0472916	0.0174529	-0.455194	0.500532	0.651657	0.744623	-1.38856	-0.479327	-1.46056
0.548	-0.483321	-0.931841	0.295459	-0.523566	5.95163	-1.80146	0.575679	-0.985916	-0.336781	-0.0776189	0.176172	8.32122	0.510573	-1.96646	0.102258	0.326464	-0.252255							0.548	-0.76244	1.85293	-0.747595	0.0216455	-1.55992	0.156275	-3.46188	0.675685	-0.644256	-0.21209	-0.019328	0.503657	-0.0369123	1.50673	-0.594356	-0.17445	1.36238
0.549	1.40985	0.496427	-0.766755	1.07446	5.08273	-2.04225	0.585974	-1.09847	-0.408802	-0.773068	0.334821	44.0742	-0.400122	-0.575958	-0.817561	0.563065	-0.0559104							0.549	0.0279896	-0.0999735	0.0539199	-0.405925	-0.892814	-1.26929	2.52503	0.45724	-0.577535	-0.352811	-0.421377	-0.425718	-1.01599	1.21505	2.71726	-0.533982	0.423571
0.55	-0.0157566	1.01968	-0.196537	1.49	7.25038	-2.70133	0.244265	0.0787598	-0.00135028	-0.362107	0.178688	10.8067	-0.574704	-0.902841	1.8973	-0.0323365	-0.472568							0.55	-0.0333064	0.303998	-0.457352	-0.329194	0.503495	1.38558	-0.118944	-0.454644	-0.694428	-0.385848	-0.0887162	-1.02384	-0.766598	1.39954	2.79314	-0.287546	-1.05634
0.551	0.15753	2.02338	-0.825671	0.0660648	7.33217	-0.31123	2.88745	-0.290595	-0.287113	-0.372838	0.0491506	4.76324	-0.721832	-0.916419	0.923301	-0.701163	-0.807507							0.551	0.425394	-0.35165	0.316909	-0.230559	-1.44353	0.867661	2.19004	-0.203545	-0.137294	-0.386862	-0.197031	-3.03403	-0.889894	0.311788	2.40218	0.141224	0.635815
0.552	1.14007	-0.358958	-0.413985	-1.57017	9.11283	0.27467	-0.284932	0.557566	0.404408	0.132506	0.270112	2.27453	-0.78678	-0.2087	-0.0640594	0.00214618	-1.90569							0.552	0.367694	0.203568	-1.00475	-0.895615	0.109181	0.0841123	-3.1534	0.45237	-0.636256	-1.30003	-0.620866	-1.35882	-0.0620161	-0.0824665	-1.7718	-0.310237	-0.954973
0.553	-1.33574	-1.07497	0.619111	-2.30486	11.0125	0.459387	11.5386	0.812188	-0.0267114	0.533231	-0.0563772	8.74171	-1.36882	-0.647772	0.606158	0.260225	-2.2234							0.553	1.08838	-0.0474402	-2.05082	0.053835	-0.138007	-0.0158951	0.413944	0.5276	-0.546475	-1.56698	-0.399628	0.0216042	0.99219	0.21702	-1.85346	-0.413221	-2.02706
0.554	0.249985	0.649176	-0.307361	-1.25497	17.3827	0.447053	23.6181	0.727269	-0.55066	0.730257	-0.235249	11.6082	-0.320821	0.310175	-0.853026	0.390091	-1.92687							0.554	-0.143861	-0.559232	-0.204585	0.98951	0.594782	-0.276552	0.382493	0.425294	-0.56064	-1.31372	-0.600351	-0.617325	0.59745	0.0137623	2.33823	-0.426567	0.207953
0.555	0.0902316	-0.40941	0.127522	0.187242	8.84238	0.185805	28.8103	-0.388469	-0.185063	-0.466659	-0.446709	6.42539	-1.13369	-0.990168	0.588866	0.649167	0.815815							0.555	-1.19992	-0.246262	-0.163762	0.0252064	-0.543034	0.496096	-2.84167	0.823721	-0.0859341	0.29841	-0.402666	-2.14749	0.410025	0.293094	1.16923	-0.673235	-3.73093
0.556	-0.582189	-0.498324	0.599321	-0.427855	22.8133	-2.05957	6.5629	-0.711294	0.504092	-0.764424	-0.543051	1.15127	-1.09409	-0.477854	0.346036	0.25006	-1.83687							0.556	0.191776	-0.762368	-0.907488	-0.392802	0.816157	-0.176728	-7.74811	0.576612	0.67106	-0.0049747	-0.581266	-5.87126	0.254262	0.408451	-0.189187	-0.406595	-1.45489
0.557	0.36331	0.494638	0.14917	1.97087	16.9705	-2.98295	-2.0641	0.0140651	-0.0685471	-2.03175	0.134715	1.72556	-0.00833213	-0.351819	2.78517	0.47725	-1.87835							0.557	-0.50188	-0.358313	0.234312	0.551736	-0.521478	-0.350672	2.48211	0.163008	0.3367	2.58377	-0.607049	-5.35054	1.37116	0.695065	1.41031	-0.408903	1.08812
0.558	-0.0207215	-0.30369	-0.285886	0.770833	34.4031	-3.27889	0.748923	2.62418	0.195825	-0.627012	-0.863819	0.509654	-0.419989	-0.368383	3.18271	0.168755	-0.813651							0.558	-0.186941	0.314082	0.410824	0.0488981	-1.33242	2.04268	-0.145632	-0.234273	-0.364381	0.600196	-0.484578	-5.35992	1.73578	0.0259562	0.814387	-0.193603	1.63211
0.559	0.439198	0.779393	-0.389946	-0.0390946	23.2581	-2.34521	-0.588802	3.08343	-0.0554231	-0.566268	-1.02891	1.24954	-0.983344	0.255827	1.59319	0.0294112	-1.69889							0.559	-0.0468746	0.0903311	0.0844885	0.461348	0.669332	-0.0530563	0.524061	-0.230155	0.0379838	0.074968	-0.288285	-6.03993	0.868669	0.296001	1.15114	0.32638	-0.233965
0.56	1.5145	-0.854032	0.138128	-0.241412	49.0266	0.533855	-1.19818	0.772293	0.508825	-0.413376	0.0317461	0.769492	-0.913955	-0.365043	-0.179014	0.785509	-0.931682							0.56	0.651061	1.00824	0.0104499	0.387019	-5.63466	0.716042	2.35392	0.025331	-0.255442	0.952902	-0.566793	-3.31292	0.216155	0.277791	2.16974	-0.199517	-1.48161
0.561	-0.00048922	0.0992196	0.688113	-0.722177	69.1169	1.44945	-1.95034	-0.26309	2.35394	-0.533778	0.82444	-0.622115	-0.271213	0.802147	-1.10197	1.27038	-1.73447							0.561	0.422523	-0.0737931	-0.487715	-0.483411	-5.48858	-0.478029	1.25189	-0.290085	-0.248888	1.0822	-0.67658	-0.492882	0.625018	-0.345008	3.00527	-0.551506	0.0826645
0.562	0.166798	-0.183219	0.470081	-0.0401268	193.401	0.888166	0.203748	-0.124401	1.97516	0.368045	0.214918	0.960331	-0.576293	-0.363799	-0.156338	0.270937	-1.22379							0.562	-0.771966	-1.06782	-0.0140886	-0.646686	-3.20035	-0.0439724	0.728123	0.185954	-0.239991	-0.104657	-0.361465	-3.43433	0.813613	0.200141	-0.0258051	-0.401335	1.59665
0.563	-0.672793	0.178214	0.413626	0.518478	108.436	3.07839	6.42883	-0.898643	0.988486	-0.200775	0.864378	2.42665	-0.72769	-0.0955635	1.39604	0.348981	-0.723872							0.563	0.104169	0.16266	-0.347979	0.256102	-8.15432	-1.54281	-2.01892	0.524169	-0.0956957	0.021551	-0.5752	-0.671886	0.587685	-0.0683109	-0.764717	-0.510686	1.03304
0.564	-0.273811	0.632294	0.748321	0.0570321	12.83	3.12012	2.67639	-0.123722	0.355088	0.185975	0.803674	0.0301916	-0.977207	-0.0351095	-0.445614	0.421987	-0.83682							0.564	0.600017	-0.901561	-0.271396	0.68524	-6.35078	-0.996204	-3.5188	-0.593349	-0.27863	0.601483	-0.802689	-3.28893	0.370955	-0.0645033	0.348469	-0.314188	-0.440045
0.565	1.29811	-0.921854	0.609528	0.312991	63.498	0.331619	-1.34187	0.109962	0.0793867	-0.0573954	-0.301139	-2.13502	0.00334707	0.779653	-0.529234	0.308875	-0.140024							0.565	-0.378098	-0.75803	-0.0185013	0.0341239	-11.3088	1.28792	-12.1804	-0.330087	0.148817	-0.0741993	-0.102433	-1.87235	-0.988784	-0.316181	-0.550698	-0.522501	0.668586
0.566	-0.484384	-0.0503173	-0.670087	0.571292	58.3842	1.06624	-2.06914	-1.0068	-0.12342	-0.98306	-0.694917	-1.07827	0.726096	2.3864	0.0836569	0.0581078	0.452555							0.566	1.30633	0.0189851	0.100693	0.525336	-9.77645	0.0872221	-5.17441	0.382706	-0.160509	-1.47225	-0.633855	-0.673702	-2.9349	-0.686685	-0.594036	-0.460919	0.76752
0.567	0.0284836	0.862549	-0.163759	1.62854	59.7135	1.16432	-1.5097	0.0485597	-0.431725	-0.332177	0.0120888	-1.37242	1.58974	3.29055	0.597169	-0.251089	3.68069							0.567	0.730967	0.158751	-1.6727	0.715787	-8.20618	1.12907	5.50136	0.168088	-0.562907	-0.649487	-0.814806	1.06901	-1.25584	-0.329487	1.71309	0.231686	-0.133964
0.568	0.397707	-0.698611	0.107248	-0.649944	52.5062	0.208386	-2.45696	-0.0121766	0.160895	0.474189	-0.194633	-2.23938	2.36386	4.7314	0.573648	0.34368	0.416269							0.568	-0.682219	1.20065	-0.642858	0.804702	-7.71323	0.227525	0.989059	-0.177768	-0.0614759	-0.401434	-0.66439	0.887002	0.223179	-0.495821	1.87799	-0.269591	-0.992606
0.569	0.447923	-0.309106	-0.0639454	0.0412092	28.978	-1.08433	0.192936	-0.107894	-0.246355	-0.189772	0.250393	0.146973	0.481439	7.61721	1.41246	0.294178	0.629768							0.569	0.346102	-0.472301	-0.773564	0.134835	-3.04344	-1.69645	-11.5391	-0.0104128	-0.522339	-0.152987	-0.937814	-7.32847	-0.488263	-0.390509	-0.84961	-0.0793952	0.380279
0.57	-1.18329	-0.15582	0.151764	0.480025	0.10899	-1.54107	0.669192	-0.218056	0.168699	1.04725	0.779681	-0.277469	0.504085	5.49177	0.806548	-0.105935	1.72993							0.57	0.0529248	0.0233321	-0.242086	-0.248429	-6.72191	-3.11817	-11.1511	0.174121	-0.972854	-0.482037	-0.28112	-7.38037	-0.369687	0.0487123	-2.88738	-0.348262	0.328393
0.571	-0.912578	0.407589	0.20784	0.0387622	12.565	-1.45531	1.83484	0.0757241	3.71623	1.55931	1.35515	0.184806	0.296059	2.13367	-0.596935	0.769993	-1.39417							0.571	0.552363	1.15232	-0.31713	0.915715	-6.33757	-2.32015	-6.77413	0.128515	-0.557622	-0.782532	-0.475219	-4.32406	-0.15257	-0.688924	0.274015	-0.544954	1.30067
0.572	0.0882036	0.684021	-0.259918	1.24238	60.2265	-0.275944	1.65312	0.645185	2.25435	0.775081	1.30652	0.549811	-0.734854	0.489214	0.0307126	0.685853	0.326797							0.572	-0.0128143	0.595534	0.318747	-0.430498	-4.43751	-2.87076	-2.94772	-0.300668	-0.244737	0.74881	-0.884303	-2.04241	0.152871	-0.171196	-0.820672	-0.179097	0.153472
0.573	0.00915834	0.224223	0.861787	-0.225862	60.3216	-3.22591	0.815125	0.842606	0.664106	1.13414	0.478025	-2.5403	-0.288876	0.696457	0.00524518	0.273518	0.701912							0.573	1.66021	0.303204	0.616959	0.239191	-9.29863	-1.47659	-0.0762086	0.169751	-0.0737458	0.858157	-0.145119	-7.07585	0.133188	0.472135	0.661622	-0.126575	-0.229124
0.574	0.444745	0.986375	-0.390626	0.795437	65.6385	-1.13664	1.46381	-0.306988	0.466418	3.86397	0.545897	-1.74385	-0.161702	0.852626	-0.448273	0.487388	-0.708686							0.574	1.18337	0.919402	0.519856	0.394808	-6.59021	-1.89067	0.0436723	-0.102514	-0.573744	0.752111	-0.102062	2.31394	0.181693	-0.0371082	0.592035	-0.137382	0.374836
0.575	0.574469	0.164242	-0.527253	2.39093	21.4191	-0.464133	13.549	-0.242896	-0.0977499	0.579477	0.249984	-0.701637	0.345873	-0.161762	-0.444421	-0.0678288	0.453064							0.575	0.627969	0.864907	-1.02647	-0.903622	-11.9451	-2.31536	-5.38007	-0.265485	-0.28684	-0.177713	0.731694	-0.829329	0.28908	0.753927	1.77951	-0.101201	-0.448176
0.576	-0.0634957	1.24648	-0.618277	0.917606	33.2011	-1.25267	34.5486	0.402265	-0.318761	0.752213	-0.0723166	1.80397	-0.124935	-0.566985	-0.335382	-1.20047	1.14731							0.576	-0.000718117	0.659432	0.0332249	1.3733	-8.2968	-1.80781	-1.07769	-0.390106	-0.204175	-0.266565	-0.0234471	-2.76891	-1.02756	1.13315	-2.46661	0.717494	0.166005
0.577	2.16134	-0.217207	-0.640792	-0.55066	14.184	0.731952	25.9106	3.38801	0.0436805	0.66441	0.64976	5.76774	0.124436	0.0975356	-0.109454	-0.491913	-0.095461							0.577	-1.03271	0.222275	0.191751	0.536066	-5.77644	-1.59283	-0.429543	-0.0539023	-0.745114	-0.299811	-0.524897	-1.92375	-0.301625	0.527696	-6.71613	0.429376	0.240216
0.578	0.0199564	-0.678614	0.630384	-0.811595	20.8965	-0.19979	6.98053	1.08404	0.00434166	0.453537	0.911918	2.00991	0.219766	0.318832	1.52901	0.145182	0.120078							0.578	0.293446	1.16309	-0.405654	0.146041	-8.02555	-0.377124	1.58679	0.343904	-0.705071	-0.116444	-0.0134331	-3.23641	0.235649	0.82763	-4.34785	0.157922	-2.88543
0.579	-0.624976	-0.189844	-0.452738	0.397328	9.71989	-0.0996946	-1.34656	-0.0572653	0.395721	0.766626	0.254668	4.7048	0.641786	0.210057	7.0947	0.162876	-0.673925							0.579	-0.207205	-0.568988	0.00981179	1.06993	-2.4903	-3.18348	-11.8675	-1.00205	-0.473767	0.217325	0.837878	-1.40697	-0.361413	-0.213844	-0.806235	-0.176291	-1.93397
0.58	-0.242327	-0.187656	0.27356	2.09417	13.9884	0.00131137	9.96536	-0.401435	0.117558	0.015678	1.10762	0.863906	0.0103141	0.133255	10.0243	0.414729	-0.317264							0.58	-0.802166	0.750508	-0.566385	-1.08366	-7.51873	-2.43635	-18.102	-1.37885	-0.536538	-0.226305	-0.227596	-0.831807	-0.075289	-0.308855	1.00109	-0.44844	0.121784
0.581	1.6058	0.168303	0.305479	0.665668	12.2116	0.356775	12.4644	-0.244697	0.278906	0.331931	-0.489379	-0.930687	0.303021	-0.00174201	1.06142	0.196674	-1.22308							0.581	0.135094	1.19875	-0.883783	-0.887153	-10.6243	-1.90003	-10.2717	-0.366814	-0.350555	-0.158757	0.0615641	1.68852	-0.960759	0.544389	0.677592	-0.0707796	0.180447
0.582	0.573191	-0.0916977	0.157689	0.981208	13.7413	-0.128207	4.95338	-0.316185	-0.40349	-0.141811	-0.940809	-0.142423	0.753841	0.385911	-1.89463	0.424001	-0.889454							0.582	-0.594755	-0.484981	-0.257998	-1.02849	-12.1124	-1.14903	-1.56896	-0.102822	-0.173825	-1.0323	-0.0658779	-0.715657	0.0271685	0.189007	2.90456	-0.321992	0.360775
0.583	0.0023142	-0.245781	-0.361507	1.29113	8.49086	-0.29946	1.8258	-0.332947	0.507559	-0.798463	-0.0657934	0.549508	0.742298	0.276744	-0.304532	0.524638	1.6059							0.583	0.606823	1.5157	-1.28685	-0.522312	-25.2622	0.0691378	-6.96251	0.0282458	-0.196544	-0.0616776	0.579317	-4.89035	0.115031	0.472697	1.75285	0.246568	-1.29068
0.584	-0.186453	1.11302	-0.246053	1.5173	8.12121	-0.105215	0.157567	0.0947535	0.206716	0.276663	0.292937	-0.341511	0.616702	-0.32369	-0.664773	0.0116125	1.55162							0.584	0.679771	0.0577726	0.0546369	0.148126	-21.7908	-2.17721	-6.49545	-0.139532	-0.265225	-1.10286	-0.18099	-6.29425	-0.765497	-0.0376594	-1.99867	0.161493	0.239053
0.585	0.544988	-1.25412	0.336991	0.233135	19.7626	-0.451045	-0.709234	-0.0296761	-0.718814	0.509533	0.320104	-0.114979	0.68342	-0.0190729	-1.58248	0.336494	3.32671							0.585	-1.37937	1.30949	-0.171747	0.920284	-11.3922	-0.570855	-11.2805	-0.046068	-0.534336	-0.576057	-0.334132	-4.40842	-0.0158239	-0.0988478	-2.77472	-0.249768	0.351889
0.586	0.0522684	-0.0570514	0.207072	0.478016	11.4934	0.889979	0.975903	0.397125	0.147613	0.114933	1.00032	-0.497927	-0.206523	0.399671	-0.426274	0.531899	1.22138							0.586	0.829484	0.197145	-1.22482	-0.357127	-7.90809	-0.15236	-20.0118	-0.474975	-0.0905065	-0.9672	-0.506325	-1.94759	0.554703	-0.0375524	-1.79178	-0.00875068	1.36273
0.587	0.628944	0.255371	-0.0781623	-0.469621	5.18637	0.104507	2.64349	0.282718	0.00760323	0.289256	0.864078	-0.519239	-0.506587	-0.172077	-0.396001	0.280311	1.19753							0.587	-1.34874	0.321108	-0.370778	-0.98737	-0.322933	0.0385818	-10.3161	-0.0232634	0.166974	-1.24195	-0.569793	0.304572	0.194093	0.0125199	-1.70331	-0.0538782	-2.64605
0.588	-0.232496	-0.277653	-0.244787	-1.18716	5.06221	0.556593	0.64593	0.27758	0.309336	0.148954	0.145311	0.0994857	-0.19981	0.0993325	-0.317627	0.514671	-0.133514							0.588	-0.62263	1.37784	-1.18308	-0.43887	-2.3333	0.301657	-4.81277	-0.507134	-0.201236	-1.25132	-0.878566	1.18839	0.439257	0.0543835	-0.896203	-0.606279	-2.78375
0.589	-0.394198	1.29595	-0.587088	-0.61975	4.98199	1.28639	0.360317	0.290281	0.214251	-0.211189	-0.538674	-0.77101	-0.33853	0.865258	-0.883216	0.275096	0.312601							0.589	-0.0321936	-1.50417	-0.514015	0.19952	-8.23145	-1.1447	0.97263	0.122373	-0.239523	-1.03841	-0.243704	-0.947085	0.017367	-0.394092	-1.00529	-0.505243	-2.89304
0.59	0.724484	0.991862	0.302232	0.57246	5.28847	-0.151321	0.814483	0.417514	0.269667	-0.36611	-0.738141	0.177155	0.0804533	0.351529	-1.01438	0.354137	0.0987916							0.59	-0.99557	-0.647876	-1.55916	-0.633943	-9.52068	1.59769	1.94103	-0.197834	-0.416047	-0.968202	1.02043	-0.961108	-1.00267	0.206812	0.829752	-0.683227	-2.36651
0.591	0.332458	0.430457	0.0683975	-0.588611	-1.00262	0.646235	0.884526	-0.0135798	0.293956	-0.660037	-0.0262901	1.30764	0.232373	0.582123	0.995371	0.51078	-0.0863898							0.591	0.869619	0.26979	-0.98765	-0.52139	-2.40056	0.59078	-5.03863	0.339631	0.102353	0.0496857	0.450268	-5.91711	-0.812202	0.0487722	-0.636653	-0.525905	0.786675
0.592	1.18521	0.411862	-0.364864	1.49532	-1.24945	0.884131	-2.35865	0.33645	-0.216235	-0.0231867	0.137251	1.778	0.314339	0.536748	0.332761	0.10957	4.31084							0.592	1.34598	-1.0806	-0.918983	-1.06773	-4.83706	0.654642	-6.70475	1.06581	-0.252924	0.126819	-0.587351	-6.36621	-0.117941	0.198298	-2.64531	0.171272	-2.05646
0.593	1.56423	-0.909526	0.0958178	0.810188	-0.225588	-0.977609	-0.892632	0.299894	-0.493521	-0.116835	0.110329	0.0858703	0.857547	0.464192	1.27157	-0.114911	11.8727							0.593	0.107489	0.577745	-2.66483	-0.300233	-6.90355	0.633188	-2.42906	0.324221	0.00531793	-0.328295	-0.876378	-1.68751	-0.0329252	0.158617	-3.68082	-0.268296	-2.37785
0.594	0.78059	0.596662	0.121769	1.13023	-1.33548	0.809836	-1.20585	0.434672	0.387259	-0.0696238	0.402807	1.02678	0.494898	0.636815	1.17571	-0.156973	5.06238							0.594	1.04946	-0.808493	5.54919e-05	0.67272	-4.55253	0.106597	3.68079	0.0348539	0.370697	-0.137685	-0.803431	1.28873	-0.162615	0.007752	-4.32625	-0.573028	0.484949
0.595	-0.0806981	-1.07394	0.759486	0.0623029	2.31681	0.594856	2.55994	0.787612	0.795433	0.35634	0.29724	1.26564	0.188138	-0.199316	1.32977	-0.219257	0.4576							0.595	-0.327472	-1.09337	-1.95473	-0.962117	-1.07352	-0.782269	7.44664	0.0488866	0.785507	-0.935626	0.210286	0.793714	-0.0139751	0.265642	-3.0078	-0.42819	-0.84195
0.596	-0.370214	-0.0656454	-0.112664	-0.221787	6.20377	-0.690757	1.01996	0.44158	0.0935732	0.162238	-0.0910644	0.791998	-0.090657	0.083891	0.409768	-0.241751	-0.670021							0.596	-0.444122	0.593552	-1.20344	0.483354	-1.75911	-0.214523	2.20101	-0.312947	1.13508	0.366683	0.313631	0.018122	-0.382672	-0.21582	-1.77693	-0.803049	-0.149693
0.597	0.636578	0.0312963	-0.657396	2.74057	1.56673	-0.163347	-0.0257232	-0.408615	0.661593	-0.182821	0.304153	1.03067	-1.41978	0.38329	0.651782	0.316161	-0.349993							0.597	-0.479366	-0.260341	-0.364435	-0.488194	-1.18966	0.220359	-0.415544	0.468716	0.355936	-0.134983	0.113353	-0.342735	0.53925	-0.347945	-0.355084	-0.704138	-0.293447
0.598	-0.220067	0.190353	-0.295688	2.05733	8.10242	0.237647	-1.53666	-0.75708	0.617037	0.0854967	0.156304	-0.0608344	-0.266853	0.736785	0.506308	0.141839	-2.87954							0.598	-0.576804	0.725322	-1.07857	0.600182	-2.23501	0.26784	-2.45733	0.835664	0.283664	-0.318964	0.064427	1.01356	0.38957	-0.567173	-2.07276	-0.401218	-0.17192
0.599	-0.397616	0.51093	-1.2711	0.645567	6.52854	1.85223	-0.0295598	0.0277373	0.624307	-0.212647	0.445871	1.71688	-0.402248	0.334435	-0.289222	-0.442693	-0.491298							0.599	-0.646636	0.0131025	0.217364	-0.366638	-4.33049	-0.835052	-19.5919	0.0376838	0.349867	0.015412	-0.00225988	-1.13341	0.710127	-0.69126	-5.17951	0.276844	1.46022
0.6	0.195837	0.696558	-0.268227	2.35962	1.32308	-0.170096	0.751371	1.1963	0.825381	-0.44909	0.0353861	-0.552078	-1.21796	0.611473	0.674035	-0.734151	0.95318							0.6	-0.977438	-1.01673	-1.47939	0.00468805	-2.51135	-1.5354	-41.141	-0.210794	-0.255883	0.605241	-0.196964	-1.52607	0.327807	-0.641055	1.43453	0.72161	0.704829
0.601	0.0699693	0.7219	-0.230595	-1.09295	10.7435	-0.776629	2.53158	1.16624	2.08022	-0.175907	0.244834	-0.00205725	-0.180704	0.602556	1.08865	-0.00744432	0.859407							0.601	-0.20167	0.531671	-0.325644	-0.167943	-9.76154	-0.777002	-15.5722	-0.422185	0.0244556	0.295569	-0.088674	-1.51343	-0.904061	-0.430357	1.49988	0.130038	0.354626
0.602	1.45012	-0.839823	-1.34213	-1.26229	8.92279	-0.1289	1.26998	0.251646	5.2622	0.567693	0.431816	-0.516518	-0.870635	1.3115	4.56566	0.170196	-0.453803							0.602	-0.747405	-0.980569	0.776216	-0.724008	-9.97776	-0.594429	-4.09944	-0.815601	-0.862547	-0.271091	-0.0268119	-0.556698	-0.410375	-0.563271	0.523198	-0.218734	1.31923
0.603	-0.740069	-0.625905	0.15367	-0.455647	5.19107	-0.74349	-1.40615	0.769605	1.57311	-0.120964	0.688308	-0.889534	-0.888889	0.830898	4.47494	0.270991	-0.252074							0.603	0.132269	0.571614	0.431531	0.458205	-6.83202	-0.885943	-6.01839	-0.343877	-0.975528	0.291211	-0.660806	0.094261	0.0441637	-0.0578633	-0.432108	0.135174	1.09095
0.604	0.0913906	0.666763	-0.817144	-0.449629	-6.63698	-1.95438	0.123322	0.570191	0.104742	-0.276997	0.370257	0.0918662	0.150431	-0.866366	3.48081	-0.24319	-0.416114							0.604	-1.38715	-0.249303	0.779666	-0.434242	0.72591	0.699223	-4.5005	0.237624	-0.30275	0.301885	-0.125579	0.875583	-0.241194	0.0486854	0.223509	0.447991	0.784688
0.605	0.373151	-0.320649	-0.414143	0.452326	-1.23679	-1.94354	-4.90397	0.547352	0.33517	-0.185406	0.654405	0.0939456	-0.185545	-0.230865	9.37617	-0.124686	-0.237302							0.605	-0.389521	0.941826	0.53711	-0.139681	-4.58657	-0.679636	-15.4217	-0.107909	-0.0624242	0.630179	-0.32487	-0.319031	-0.178001	-0.140014	0.192598	0.689462	-0.427501
0.606	-1.15626	-0.430294	0.456208	0.727216	1.15616	-0.732995	-0.265198	0.519794	0.250834	-0.399789	-0.0735906	-1.62629	-0.739966	0.335594	2.32365	0.224031	2.33786							0.606	0.558743	0.355282	0.509324	-0.0436372	-5.66246	0.403451	-2.21463	-0.21069	-0.492233	0.103765	0.438694	0.610151	-0.462888	-0.0445219	-0.838713	-0.0541225	-1.34224
0.607	0.368095	-0.80858	-0.115379	1.06524	-0.18197	-1.58458	2.69049	0.481288	0.784382	-0.369963	-0.0846015	0.421345	-1.46039	0.4552	0.282632	-0.035453	3.56859							0.607	0.0330585	0.625582	-0.0702277	-0.277198	-12.1935	0.338059	-4.46206	0.579327	-0.461209	-0.420355	-0.26049	1.88027	0.0857737	0.093802	2.05103	0.509245	0.650599
0.608	-0.414671	-0.0204824	-0.163558	0.987627	-0.462228	0.0357305	7.28663	0.3099	2.52849	-0.605803	-0.450934	0.771939	-1.0497	0.0792056	2.60976	0.160029	0.915032							0.608	0.0942854	1.17484	-0.226351	-0.43421	-20.06	0.694542	-3.15031	0.544463	-0.248973	-0.189453	0.389307	0.425199	-0.254604	-0.506741	3.22505	0.805665	-0.121635
0.609	0.892728	0.833899	-1.10116	0.695402	21.5594	0.3056	4.60554	-0.0301415	0.776199	-1.48482	-0.983055	-0.416136	0.150272	0.199539	12.3917	0.0601291	0.00740129							0.609	0.144894	-0.282667	0.330986	0.61023	-6.14201	-0.904667	-16.9587	-0.38462	0.414467	0.127037	0.369155	-1.46904	-0.639184	-0.324911	1.61784	0.210102	-0.36842
0.61	1.14973	-1.05969	-0.668253	-0.717604	14.9252	0.180445	0.96548	-0.224357	0.58787	-0.325516	-0.622527	0.0958038	-0.215195	0.251593	3.77899	0.39102	-0.52886							0.61	-0.439731	0.869837	1.02444	1.31488	-10.7711	0.501609	-19.4356	-0.0821858	-0.497632	-0.467257	-0.418574	0.947666	0.651971	-0.015714	0.789911	0.0100225	-0.812777
0.611	-0.665477	-0.125264	0.401595	-1.36351	1.40825	-0.0541224	6.05928	-0.313254	-0.0538971	-0.737492	1.03165	-0.621785	-0.0460126	-0.140076	1.74044	0.203332	0.253716							0.611	1.22568	0.270035	0.612377	0.40901	-5.71122	0.127377	-10.969	0.243721	-0.818196	-0.41698	0.502634	0.525523	0.243306	0.363671	-2.01786	-0.228414	-0.414305
0.612	-0.567695	-0.288777	-0.279151	1.10934	3.1832	-0.424508	0.137225	-0.751073	0.954851	-0.577808	1.06659	-0.623383	-0.694286	0.0713087	0.778857	0.027379	0.329201							0.612	-1.41614	0.3904	0.429036	0.505101	-7.46035	-0.398096	-0.57818	0.449348	-0.376561	-0.0755951	-0.365943	0.232047	-0.432086	0.731145	-0.373416	0.172559	-0.937733
0.613	-1.35233	-0.982221	0.142546	0.750627	0.111568	-0.341579	0.391764	-0.796443	0.0726767	-0.183607	0.185374	0.289153	-0.0763801	0.454114	0.650336	0.632458	-0.66362							0.613	-0.806807	1.10256	1.13273	0.353891	-7.13513	1.13267	-6.53066	-0.111763	-0.316653	0.475652	0.158101	0.200993	0.114249	0.28107	-0.389156	-0.0503059	1.2141
0.614	0.0522469	0.762578	-0.168168	0.519722	-0.58939	0.656465	3.88483	-0.262076	-0.397622	0.0516335	1.89153	-0.172781	-1.09492	0.0243925	1.95932	0.494363	-0.406854							0.614	-0.734057	0.74224	1.93958	0.582727	1.09622	-1.65964	-1.25256	-0.606542	-0.0714114	0.652178	-0.0451711	-0.302002	0.300884	-0.203579	-0.61464	-0.10501	2.85978
0.615	0.874465	-1.30947	0.577918	0.282718	0.401759	-0.151887	2.43896	-0.245052	0.0400904	0.133198	1.72011	0.648091	-1.24497	0.167612	-0.817293	0.230248	-0.485711							0.615	-0.708326	0.994428	0.459074	0.612086	-2.29432	0.0356501	-12.0881	-0.580339	-0.15017	-0.0394055	0.0192347	0.76445	-0.0758815	-0.22708	-0.73803	-0.0324746	1.6123
0.616	-0.138859	0.191112	-1.03539	-0.0509066	3.73794	-0.282249	0.404814	-0.435057	0.472892	-0.530804	-0.904636	-0.586782	0.132156	0.349217	-0.802386	-0.214446	1.35271							0.616	1.05979	0.928068	-0.0502483	1.38147	-3.79317	1.13192	-0.412461	0.152955	-0.4439	0.318743	0.428079	0.260451	-0.371178	-0.362595	-6.97182	-0.55874	-0.665243
0.617	1.61015	1.01137	-0.970288	1.34098	-4.62678	-0.939641	1.11535	-0.658772	-0.115972	-0.284823	-0.632972	0.793935	-0.0569831	0.329976	-0.497442	-0.320886	4.45365							0.617	0.198981	-0.850586	0.350938	1.913	-4.03514	0.787848	-1.91965	0.285413	-0.459103	-0.510967	-0.292022	-0.307526	-0.072419	0.274173	-10.09	0.210851	-2.84781
0.618	0.740422	-0.869833	-0.00770231	-0.297452	0.417309	-1.0871	1.94298	-0.286698	-0.324256	-0.559972	-0.494897	-0.0938784	0.346426	-0.10215	-0.114651	-0.206578	3.74778							0.618	0.540843	0.977486	0.143035	0.989324	-1.02919	1.28195	1.13199	0.37591	0.150539	-0.601837	-0.433434	0.627355	-0.317504	0.910631	-2.89021	-0.045747	0.619552
0.619	-0.150228	-0.763899	-0.548847	-1.68491	-0.0212963	0.650441	-1.52205	0.0820778	-0.0186548	-0.493014	-0.0489409	-1.92311	-0.17109	0.465878	-0.493719	-0.304512	-0.893123							0.619	-0.0294143	-0.533146	0.587261	0.225651	-5.44415	-1.09405	-5.98328	0.751143	-0.112485	-0.0288003	-0.257873	-0.014339	-0.133158	0.12269	-1.30173	0.0476242	1.08313
0.62	-0.457632	-1.64109	0.803655	-1.24522	3.80727	0.628576	-0.534852	0.416515	-0.208066	-0.0463859	-0.278164	-0.541159	0.0567738	-0.627949	-0.13686	-0.34623	-1.09177							0.62	0.112677	0.298395	-1.01251	1.02757	-4.42202	0.579533	-13.0121	-0.273197	0.337615	-0.538173	-0.190276	-0.0558355	0.0215011	0.186527	1.63479	0.68429	-0.254596
0.621	-0.988311	-0.916918	0.122441	-0.55218	0.621254	0.809398	-1.45059	1.07888	0.0285964	-1.09856	-0.70228	1.37681	0.707409	0.431647	-0.0989085	1.13065	-1.50648							0.621	-0.221173	0.140413	-0.340134	1.60469	-1.20028	0.619447	-2.62745	-0.44171	-0.096002	0.431865	-0.679595	-1.0251	-0.069415	-0.473272	0.417225	-0.166614	0.905339
0.622	1.18532	0.733121	-0.498219	0.176301	-0.374024	1.98795	-1.87705	2.62145	0.475896	-0.405344	0.156768	3.19467	-0.553246	0.447132	0.366773	1.02755	-0.941131							0.622	-1.27126	-0.916933	-0.547209	0.414063	1.06975	-0.511985	0.353713	0.266106	-0.922336	0.825034	-0.647086	-1.5376	0.243788	0.25653	-0.592449	-0.213873	-1.50232
0.623	-0.94857	-0.210927	0.692425	-0.23177	-1.40582	-1.36879	-2.06722	0.717196	0.236086	0.202649	-0.67191	-1.08195	0.328628	0.255007	0.345869	0.594245	0.117698							0.623	-0.797842	0.898944	-0.97797	-0.0456887	-2.99728	-0.303684	-4.95932	0.0502779	0.0606501	0.652883	0.492703	-0.665595	0.0326839	0.504671	0.17341	-0.0523735	0.120276
0.624	0.372796	1.23763	-1.05497	0.210977	3.11433	-0.0162327	-0.965236	-0.0259559	0.50234	-0.0270689	0.15195	0.435506	0.133981	1.35802	0.0828072	0.553949	-0.745229							0.624	0.0245965	0.667067	0.34194	0.0959573	0.339622	0.45952	-12.2265	-0.349481	-0.0506702	-0.0055863	-0.21584	-1.28719	0.432604	-0.0645858	-0.304521	-0.0395238	1.41169
0.625	0.46333	1.21817	-0.540807	0.304384	-0.0741429	-0.439252	-0.517515	1.06064	0.308298	0.124859	-0.257046	1.62432	-0.69353	1.45814	0.421384	0.184799	0.121051							0.625	-0.450836	-0.122036	-0.057796	-1.13159	-1.75015	1.10999	-2.62937	-0.168829	-0.395975	-0.757859	-0.636196	-1.89593	0.2776	0.971651	-3.32239	-0.0376371	-1.47357
0.626	0.341468	0.930237	-0.898809	-0.160492	-1.94062	-0.648882	-2.87697	2.11228	-0.00155658	0.30549	-0.216842	1.08594	-0.159779	0.724387	-0.538642	-0.661695	-1.41621							0.626	0.519166	-0.0409463	0.308584	0.502053	-0.692849	0.967993	4.96055	-0.279365	-0.238219	-0.342835	-0.251852	-0.871302	-0.418585	0.393548	-4.48834	-0.0229968	0.274194
0.627	0.841356	-0.711376	-0.547792	0.181566	4.74486	0.349164	-2.37643	1.28165	-0.113227	0.0454473	-0.0187982	0.675313	-0.184702	0.552304	-0.196113	-0.26899	-2.15541							0.627	0.828135	0.792677	0.479203	0.824756	-2.83201	-0.243137	2.72261	-0.447519	-0.732966	0.0949692	-0.944129	-2.24604	0.0894765	-0.070119	-2.05786	-0.743801	0.719429
0.628	-1.1653	0.360105	0.743922	0.513604	0.483934	-1.34952	-1.25611	1.05035	-0.114505	0.0870962	0.145879	-1.605	-0.532584	0.531081	-0.755926	-0.559657	-1.34362							0.628	0.503045	0.669983	-0.900823	0.766238	0.793015	-1.6305	-1.08539	-0.696698	-0.497426	0.30195	-0.962089	-0.798034	-0.0674053	0.0575589	-1.15605	-0.7282	0.0855963
0.629	-0.288402	0.183428	-0.412307	1.09837	0.576128	1.56963	-4.83415	0.524908	-0.110298	0.284729	0.422848	-0.966176	-0.314948	0.553574	-0.22006	-0.330776	-1.08477							0.629	-0.315923	-0.444281	-0.253016	0.104616	-1.99157	-0.691401	-0.911747	-0.0871584	-0.0245517	-1.41491	-0.537464	0.562978	-0.188539	0.246518	-1.15282	-0.699165	1.02603
0.63	-0.260075	-0.736904	-0.122632	2.22508	-3.54146	1.56794	-5.38109	0.238708	0.0172277	-0.0832906	0.484861	-0.226151	-0.485267	0.618783	4.31243	0.311776	0.19324							0.63	-0.568155	0.320306	0.0191149	-1.65695	-9.83082	0.0669533	3.93715	0.273011	-0.332572	-0.711585	-0.461135	-2.16527	0.212971	0.234016	-0.837144	-0.824701	0.0590233
0.631	0.242328	1.07566	0.682032	0.0734105	-1.77434	0.79203	-1.34549	-0.0286233	-0.274168	0.204223	0.138929	-1.49654	0.0033862	-0.0406314	1.91003	0.117055	-0.723551							0.631	-0.259298	-0.097777	-0.258638	-0.872316	-6.76638	-0.0402738	-21.5646	0.408435	-0.323109	0.0627864	-0.0656826	-0.860744	0.123848	-0.108636	0.617509	-0.396797	-0.661867
0.632	1.03329	0.601346	-0.1007	1.90068	2.47796	0.287037	0.0961393	-0.401154	0.389433	0.327239	0.263824	0.278684	0.217618	0.168613	0.430661	0.345544	1.64693							0.632	-0.246653	-0.816479	0.31988	0.0294059	-2.78737	1.25574	-28.7145	0.525347	-0.510576	0.443077	-0.489219	-1.42153	0.378455	-0.26354	0.224282	-0.343111	-1.46415
0.633	-0.169628	-0.671007	-1.10664	1.78694	1.80074	-0.822249	0.764567	0.31179	3.65681	-1.27458	0.565372	-0.774196	0.266519	1.05983	1.78417	0.265146	3.6182							0.633	0.841171	0.633828	0.0304771	-0.58899	-11.6254	0.604902	-15.257	-0.569944	-0.897603	0.321244	-0.0832679	0.0851792	-0.084503	-0.283239	0.0313316	-0.527371	-0.867281
0.634	-0.886657	0.94424	-1.14007	1.98835	-0.0979759	0.0590164	-1.97253	0.268255	2.7157	0.0286965	0.622789	-1.00868	0.175073	0.818836	0.741182	-1.1162	13.693							0.634	-0.429523	-0.266889	-0.228915	0.149744	-5.1595	-0.375631	-12.5094	-0.698038	-0.287212	-1.18542	0.0519313	0.00772122	-0.308821	-0.280797	-0.632368	0.425283	-3.02255
0.635	1.65842	-1.03199	0.0626534	2.10285	2.54215	-0.582678	-3.90369	-0.329681	2.79818	0.414401	0.553856	0.509839	0.408978	1.08348	-0.206376	-0.262153	9.42887							0.635	-0.596223	0.740972	-0.1364	-0.134798	-4.25237	0.669023	-16.6643	0.155706	0.137892	-0.684236	-0.223764	-1.72261	-0.239145	-0.370982	-0.0159402	0.081619	-3.9311
0.636	-0.0143145	0.232389	-0.193243	0.547483	3.70201	-0.518118	1.28015	0.477782	0.380208	0.435115	0.490193	-0.329189	-0.176956	1.40822	0.64429	0.0896475	20.8712							0.636	0.934332	-0.759342	-0.654878	0.31919	-4.04049	-0.934611	-2.11923	-0.382779	0.462902	-0.0406478	-0.0385654	-0.901175	0.118974	-0.730241	-0.192092	-0.444854	0.252318
0.637	-0.192764	0.741724	0.0530352	1.75775	0.555104	-0.880157	0.0773665	0.101539	-0.0868747	0.816556	0.408791	-0.255062	0.00301322	0.534271	-0.233984	0.247148	14.1163							0.637	-0.180142	-0.698389	-0.137465	-0.76684	-2.3866	-1.11753	0.389346	0.0378823	0.36925	-0.0356051	0.119142	-0.118457	0.0378692	0.222867	-4.67054	0.249846	1.16693
0.638	-0.580837	0.235439	0.320281	-0.19313	-2.01592	-0.482771	0.679119	-0.208524	-0.816471	0.343844	0.591252	0.117391	0.102599	0.748346	-1.71793	0.157684	2.6153							0.638	1.16922	1.20751	-1.08569	0.903196	-8.31703	0.0163864	-4.44535	-0.393796	0.321375	-0.744875	0.401765	-0.299201	-0.245207	0.115326	1.17231	0.172382	0.247362
0.639	-1.92555	0.515919	0.352178	1.80707	2.97045	1.15152	2.94168	-0.488148	1.18486	0.0419928	0.995538	-0.339312	0.0709585	0.0609789	0.0170859	0.0933025	0.69715							0.639	0.426516	-0.0509103	-0.470386	-0.345386	-5.42113	-0.14927	-5.39491	-0.591384	-0.279532	0.0666255	0.0340456	-1.52133	0.252204	-0.528074	-0.226284	0.111603	-1.14366
0.64	-0.313453	0.959686	0.626911	1.93885	2.95483	-0.973402	3.56616	-0.776365	1.63705	-0.0962691	0.125486	-1.78959	0.266504	0.455771	-0.542407	0.213642	2.50339							0.64	-0.502598	0.31062	-0.888382	-0.576574	-5.02145	0.0900411	1.04508	-0.380395	-0.380236	-0.246606	-0.339968	-0.576399	-0.0129706	-0.474122	1.73068	0.0446386	-0.296775
0.641	0.585656	0.32663	-1.0566	2.19177	1.28906	0.203786	2.11479	0.47213	0.13333	-0.600989	0.156491	-1.89168	0.416372	0.644509	0.399748	0.397422	0.274854							0.641	0.979123	0.463536	-0.959877	1.21742	-3.41302	-0.00143713	-0.864728	-0.402335	-0.368928	-0.716395	-0.331236	0.45803	0.0105833	-0.634248	1.02993	0.156397	-0.920127
0.642	0.477939	1.06525	-0.464046	3.77739	2.39659	-1.82937	4.14437	0.521437	0.836806	-0.0897573	0.229422	-1.35051	-0.164137	0.457072	-0.291778	-0.229323	1.08118							0.642	-0.0879961	0.289271	-0.0585888	1.67696	-3.1324	0.631431	4.76089	-0.44084	-0.556987	-2.21144	-0.0644709	-0.109602	-0.342548	-0.482984	-2.37858	0.00234398	-1.20397
0.643	0.6297	-0.627936	-0.417553	-0.607355	-0.243518	-1.62467	-0.253198	0.387474	-0.00275615	0.315812	-0.163285	-1.48351	-0.170144	0.91355	-0.194621	-0.302651	0.321609							0.643	0.184238	1.34547	-1.252	0.412867	-6.48259	1.972	1.81326	-0.682337	-0.251583	-2.03696	-0.554842	1.05991	-0.030242	-0.370641	-2.64005	-0.574227	-2.92836
0.644	0.734924	0.234088	-0.51341	-0.0164951	0.868493	0.172466	-1.30243	0.588329	-0.483575	-0.0350986	0.657293	0.42982	-0.146022	0.935925	0.132185	-0.514277	0.536724							0.644	-0.841227	-1.3738	0.355696	0.164853	-4.07187	0.305606	0.282896	-0.363496	-0.648302	-1.0479	-0.553879	0.461964	-0.582678	-0.564795	-6.55539	-0.24289	-3.44192
0.645	-0.901362	-1.06399	0.2911	-0.932498	1.69097	0.357619	-0.865205	1.71808	-0.908787	0.286223	0.524828	-0.926299	0.380965	0.125435	0.432859	-0.0804502	0.598271							0.645	-0.190005	0.75836	0.824023	-0.456495	-3.53202	1.63297	1.52116	-0.142981	-0.312965	-0.261641	-0.433039	0.407091	-0.0703891	0.740479	-11.5908	0.282468	-1.27559
0.646	-1.47833	-0.295146	-0.194125	0.389783	-0.0792978	2.66847	0.455753	2.34599	-0.592705	-0.142319	0.093677	0.569099	0.330898	-0.258275	2.08395	0.742111	-1.51518							0.646	1.18614	0.399262	-0.114772	0.495026	0.939515	0.875286	0.4987	-0.510717	-0.169712	-0.851149	0.082615	0.0673531	0.0423178	0.24894	-6.6782	-0.462381	-1.28946
0.647	-0.511957	1.37491	0.365369	1.41126	1.60672	0.820812	0.469159	1.84672	0.454381	0.0624547	0.446033	-0.171186	-0.586293	-0.0788558	0.863186	0.652599	-0.0862097							0.647	-0.75687	-0.736779	1.4703	-0.242226	0.872202	-0.538015	-7.14746	0.31663	-0.744182	-0.676108	-0.294842	-1.39464	0.48478	-0.206253	-3.01311	-0.397607	-1.70981
0.648	-0.740052	-0.526595	0.84542	-0.717347	1.76121	1.38845	1.57183	0.433358	0.184153	0.0245041	-0.052291	-2.13781	-0.294093	0.0546871	0.431773	0.326816	-0.137702							0.648	0.0559589	0.965425	0.620016	1.29639	0.944133	1.20766	-8.07724	0.022903	-0.59899	-0.49572	0.0863701	-0.914811	-0.216532	-0.370869	1.61447	-0.0904598	-1.88143
0.649	-0.906113	-0.00627504	-0.650946	-0.477788	0.709253	-1.03224	-1.12265	0.421218	0.111101	-0.226704	0.461812	-1.70896	-0.253627	0.64176	0.719139	0.516158	0.900634							0.649	0.501167	0.887017	0.072694	1.46769	-0.0523786	1.11484	-7.09675	-0.236838	-0.423277	0.652511	-0.512089	-1.04351	0.262538	-1.04521	0.905134	-0.341871	1.1604
0.65	-0.291262	0.0337348	0.0399754	0.613423	2.67086	-1.00048	-0.277949	0.608381	0.507807	-1.17254	0.569435	-2.04833	-0.749445	-0.182341	-0.0590632	0.590101	1.3842							0.65	-0.156989	-0.024029	-0.901254	-0.945108	0.479488	2.80171	-6.15267	-0.329283	-0.276443	-0.074874	-0.230589	-2.31793	0.644475	-0.518009	-2.12524	-0.167619	-1.38164
0.651	0.326236	0.95929	-0.0160701	-1.2016	3.51172	-0.194698	3.33289	0.453907	0.181273	-0.708318	-0.0406905	-1.25546	0.146435	0.202044	0.611021	-0.50056	0.556348							0.651	0.315417	-0.591678	0.632547	0.756387	1.04561	1.69295	-5.19721	-0.575091	-0.267883	-0.408325	0.0259362	-0.520152	0.238241	-0.160555	-4.4736	0.288145	-2.97807
0.652	0.283542	-0.235708	0.00677109	-1.05021	0.68028	0.302758	4.31812	0.729655	0.663844	-0.154676	0.512506	-0.538593	-0.441423	0.517807	-0.138957	0.226099	-1.18887							0.652	-0.174342	1.47677	0.478368	-0.625641	0.584762	-0.555392	-17.7036	-0.101516	-0.630499	-0.501497	-0.629583	-3.43841	0.737949	-0.804245	-4.48512	0.198134	-2.79267
0.653	-1.33297	-0.460445	0.49031	-0.608465	0.107598	0.488469	4.80963	-0.17093	-0.583092	-0.0340991	0.597282	-1.04358	-0.0793852	0.191493	0.736262	1.88209	-0.826662							0.653	1.36827	0.352501	-1.64289	0.564029	0.0330566	0.683422	-33.3232	-0.222584	-0.713593	-0.083908	-0.522708	-2.77951	0.60163	0.0936109	-3.19254	-0.34328	-0.769143
0.654	-0.143174	-0.300836	-0.0854139	-0.895669	-1.34629	1.51654	7.41935	2.38192	-0.536663	-0.126386	0.170486	-0.36445	-0.0760668	-0.531414	0.431508	0.775916	-1.32248							0.654	0.142589	-0.690251	0.771441	0.105873	-0.131775	0.00185224	-7.24946	-0.367816	-0.730824	0.284262	-0.588083	-1.09876	0.0954493	-0.231764	-1.67736	-0.136225	0.625144
0.655	-0.526424	-0.719465	0.285095	0.59999	-1.57353	2.05906	10.1904	2.27195	0.064471	-0.122718	0.318621	0.00199291	-0.656943	-0.619519	5.8818	0.201224	-0.510403							0.655	0.239595	0.543893	0.168308	-0.0803694	-2.70469	-0.286906	-10.3885	-0.32908	-0.508057	-0.211657	-0.607129	-1.25166	0.65897	-0.177012	-0.46079	-0.345606	-2.21678
0.656	-0.348267	0.512508	0.529957	-1.0849	-1.57265	2.26549	39.2283	-0.313075	-1.63068	0.0391571	0.0556934	-0.446907	0.23518	-0.0957562	8.78093	0.425787	-0.849691							0.656	1.18466	-1.19791	-0.541495	-1.24997	-1.94769	-0.84885	-11.2474	-0.305475	0.682813	-0.748534	-0.246903	0.949977	-0.194707	0.311106	-3.06592	-0.289042	-0.139237
0.657	0.565793	0.582801	-0.56202	1.65834	-2.67009	-0.340519	14.4464	0.61999	-0.689964	0.0142405	0.201851	0.355604	0.363873	0.0500684	1.26234	0.433625	0.00412476							0.657	-0.273251	-1.30678	0.259012	-0.436446	-0.138998	0.932992	-0.804682	-0.365265	0.729188	-0.671006	-0.491225	-1.25049	-0.192426	0.50908	-2.45974	-0.410367	0.397879
0.658	0.156721	-0.883092	-0.181059	0.259108	-2.56295	0.630403	2.94336	1.31606	0.26498	-0.703646	0.105975	1.26097	0.318477	0.31919	-1.00169	0.97435	2.02674							0.658	0.223528	-0.940232	-0.0533579	-0.111209	-3.68812	1.19287	-0.492198	-0.148633	-0.756156	1.07776	-1.01431	-0.945996	0.0133071	1.20477	-1.09392	-0.484947	0.456277
0.659	-0.573422	0.825987	-0.278718	0.758219	-4.04998	1.20158	-0.0654204	1.43615	0.292788	-0.323985	0.373203	1.44273	0.151794	0.417065	-1.85985	-0.371736	5.92205							0.659	0.0558677	-0.867326	0.650851	-1.56287	-1.47836	-0.716175	0.973029	-0.760326	0.379311	0.960748	-0.34508	0.0967241	-0.636066	0.884837	-2.12124	0.385272	3.01651
0.66	0.941661	-0.533109	-0.022812	1.02815	0.0186603	0.483022	0.156977	4.11156	1.15161	0.342419	0.395039	3.39244	0.290741	0.562523	-0.0918809	-0.182319	26.6791							0.66	-0.0920523	0.960152	0.29934	1.26457	-6.06327	-0.952277	2.55865	-0.884856	-0.104243	0.354216	-0.872531	-0.315487	0.172569	-0.218945	-0.934475	-0.179105	2.0805
0.661	-0.594681	1.14269	0.557213	-0.275982	-0.309299	-0.674517	6.67028	3.89767	0.61141	0.291657	0.37102	0.665396	-0.315477	0.593069	0.727396	-0.451443	13.9144							0.661	0.995261	-0.393231	-0.486075	1.01872	-4.07619	-1.45774	2.67934	-0.716104	0.127716	-0.0693488	-0.695009	1.55686	0.0352927	-0.0296527	-0.980589	0.0530463	0.876584
0.662	-0.282977	0.611443	-0.233062	0.251718	0.675439	-0.548939	3.45938	0.950028	-0.819169	-0.0199919	0.535277	-0.260789	0.632421	-0.660881	-1.73194	-0.55182	8.47394							0.662	-1.02197	-0.437904	-0.268312	0.0372997	-2.7049	-1.46506	-0.125228	-0.206466	0.9885	-1.14126	-0.213774	1.5466	-0.388332	0.0657147	0.455898	0.323917	-0.623309
0.663	-0.539438	-0.00899622	0.159501	-0.239582	-1.06947	0.682525	2.78384	-0.206613	-1.08672	-0.391036	0.925174	2.83588	0.0604197	0.387973	5.18585	0.346946	-1.98385							0.663	-0.815415	1.27297	-0.458469	-0.348559	-3.01449	-0.885624	-21.8218	0.160967	1.04162	-0.53984	-0.607351	0.0524116	-0.63497	0.0607077	-0.419094	-0.381346	1.4246
0.664	-0.730948	0.238439	0.141261	0.858281	0.30001	0.231254	2.77873	-0.445268	-0.233209	0.096458	0.877182	1.58331	-1.84086	0.630491	0.415553	0.180957	7.44954							0.664	-0.262136	0.0345369	-0.126507	-0.379802	0.153466	-0.4834	-32.7253	-0.290387	-0.221782	-0.391875	-0.655199	0.788703	-0.292486	-0.169459	-0.411495	0.203489	1.30571
0.665	0.777183	0.187381	0.422541	0.523961	1.47594	-0.877777	2.40247	-0.106783	0.0777927	0.710312	-0.12207	1.89063	-0.956377	0.266059	-0.237492	0.0332698	6.54134							0.665	-1.02173	0.404654	-0.41062	-0.408517	-2.68077	0.863726	-16.6526	-0.247396	-0.632607	-0.747118	-0.378543	-0.253978	-0.746314	0.662137	0.727327	0.0502447	1.0373
0.666	0.139962	-0.364069	-1.26963	1.56531	-1.29085	0.334302	-1.63769	-0.00521135	4.30484	-0.188646	0.118329	2.57662	-0.656769	0.769968	0.986953	0.344076	1.03249							0.666	0.781545	1.14995	-0.18424	-0.8469	0.704683	-0.174682	0.0500546	-0.507202	-0.436749	0.240851	-0.523529	-1.1751	-0.109972	0.115659	-1.38872	-0.329005	-5.22725
0.667	1.01084	1.34424	-0.713565	1.79652	-0.124053	-1.73866	-2.35346	0.206291	2.31255	-0.166593	0.294489	1.80677	-0.668406	0.60958	0.780861	-0.125793	1.29491							0.667	0.00308853	0.79956	-0.418555	-0.353073	-1.55432	-1.39477	0.08969	-0.129909	-0.875772	0.772344	-0.47907	-1.27599	-0.290294	0.138951	0.00169379	0.00457833	-7.753
0.668	1.02778	-1.71569	0.229164	-0.622058	0.481572	-1.41151	-0.890456	-0.0378878	0.744512	-0.0843919	0.0143179	2.12441	-0.861541	1.21865	0.564692	0.00440264	0.750197							0.668	0.139208	1.17158	-0.842217	0.311951	0.0160281	0.654455	-1.43961	0.0918075	-0.114332	-0.0885522	-0.00306508	-1.66443	-0.122923	0.67867	2.38863	-0.452052	-0.615274
0.669	1.00926	-0.716983	-0.367151	-0.314354	1.9431	-1.62211	2.21374	0.461015	0.355764	0.0159271	0.514889	0.463288	0.0120957	1.59955	-0.0869321	-0.180953	-0.294816							0.669	1.47127	-0.275154	-0.0704749	-0.711196	-2.52894	0.268393	-5.09373	-0.646326	0.406742	-0.342915	-0.0464888	-1.71091	-0.154216	-0.0762936	-0.232219	0.0243741	-2.1163
0.67	-0.505209	-0.14665	0.123622	0.495387	2.09194	-1.61415	3.40819	-0.020591	0.718573	0.908009	0.320167	-0.058868	-0.892722	0.887384	0.121965	-0.219059	0.182356							0.67	0.222062	1.45585	0.722017	-1.74592	-1.85443	-0.460652	-1.65437	-0.126086	0.0182714	-0.820923	-0.486917	-0.551945	0.356787	0.107409	-4.66775	0.239153	-0.744967
0.671	-0.432525	-0.755904	0.491851	-0.263685	-1.42504	-0.633968	0.847749	-0.76307	0.298423	1.04186	0.151708	0.322808	-0.375867	0.601348	-0.869256	0.122729	-0.595805							0.671	0.492766	0.409877	0.232948	0.0865517	-0.45553	-0.266124	-2.80421	0.666383	0.0415094	-0.606261	-0.77617	-1.90351	0.082767	-0.657158	-1.21089	0.0342431	0.830597
0.672	0.322698	1.05281	-0.0292993	0.0410166	3.14298	0.311005	2.7165	0.546043	-0.0131319	0.736336	0.337967	0.370836	-0.895108	0.542117	-0.523795	0.512778	1.27028							0.672	0.0752672	-0.572593	1.5066	-0.113102	-0.77992	0.0918988	-3.41248	-0.38537	1.36114	-0.788586	-0.748094	-0.317267	0.686602	-0.845547	-0.472611	-0.382039	1.25285
0.673	-0.640392	-1.0748	0.401699	-0.644094	3.42765	-0.768896	5.47441	0.441616	-0.855974	0.420291	-0.0321361	-0.873911	0.180594	0.13555	-0.206221	0.364142	1.71745							0.673	-0.375558	1.44442	1.426	0.64143	-0.628679	0.660057	0.343271	-0.0895699	1.01942	-0.698577	-0.0829089	-0.205563	0.347159	-0.468506	-1.78227	0.133283	0.524612
0.674	-0.417917	0.899999	-0.992712	-0.424472	0.717835	-0.512808	2.46761	0.584517	-0.852933	0.140489	0.466551	-1.28004	-0.152619	0.195611	-1.42786	0.363393	0.341274							0.674	0.205672	-0.109615	0.231087	0.533998	0.49968	-0.445991	1.07437	0.0421734	0.291024	0.177498	-0.732946	-1.94927	-0.249769	-0.997424	0.63818	0.100327	-1.58033
0.675	0.289614	0.505661	0.117683	1.24239	2.83063	0.303521	0.436442	0.258722	0.0430676	-0.145796	0.466652	-0.827464	-0.348008	-0.5885	-2.26169	-0.0232261	0.603622							0.675	-0.370315	0.65044	-0.355233	0.6964	0.120936	-0.735038	2.52376	-0.235604	-0.667106	-0.211834	-0.311528	-0.443104	0.74819	-0.471364	0.561559	0.173024	0.437475
0.676	-0.2721	1.88461	-0.252249	-0.0700525	1.78311	-1.11736	2.38517	0.514001	-0.221286	0.263824	0.171805	-1.61171	0.2888	-0.0182595	-0.706986	-0.0235807	0.467558							0.676	0.382645	0.104456	-0.77716	1.27851	1.49568	-0.797237	-7.95718	-0.170771	-0.227638	-0.806719	-0.238488	0.567199	-0.0529978	-0.504061	0.424266	0.121311	-0.922407
0.677	1.28943	-0.361033	-0.236453	0.00850531	-0.0670165	0.0919307	2.90518	0.0107914	0.32802	-0.0534286	0.0145934	0.317444	-0.406954	0.557363	-1.46198	0.479517	0.161771							0.677	-0.935452	0.930284	1.44346	-1.01376	0.448433	-1.50593	-5.56293	-0.527439	-0.502092	-0.130904	-0.536891	-0.182891	-0.0418089	-0.496902	1.45691	0.929632	-2.35486
0.678	-1.09968	-1.49289	0.374195	-0.53056	1.09567	-1.349	9.38599	0.614816	0.146419	0.132123	0.653595	-0.977046	-0.411844	0.210704	1.00305	0.457722	0.132587							0.678	-0.682214	1.51001	-1.10981	0.108666	0.651395	0.520293	-19.6623	-0.389122	-0.0482657	-0.55268	-0.140257	-0.67663	0.446033	-0.160211	-0.25938	0.302019	-2.63751
0.679	-0.287339	0.290683	-0.167853	-0.469827	-1.67319	-0.444291	12.314	0.266035	0.0950621	0.659304	0.365823	-0.624135	0.298166	-0.438223	-0.0210027	0.151162	-0.535947							0.679	0.0998879	-0.0546987	0.278195	0.333636	1.4701	-1.17651	0.393217	0.033728	-0.0973962	-0.307609	-0.17086	-0.252618	-0.185675	3.57032e-05	-2.88532	-0.33388	-2.60344
0.68	-0.804313	-0.969098	0.385704	0.490339	-0.0970683	-0.824287	3.08796	1.26701	0.196396	0.145842	0.077667	0.42799	-0.182997	-0.660724	-0.336744	0.543866	0.0434355							0.68	-0.141368	0.699642	0.808834	-1.07689	-1.49317	-1.95249	-2.6386	-0.430363	-0.547761	-0.170094	-0.576387	-0.862994	0.298804	0.173208	-9.05621	-0.0249341	-3.93048
0.681	-1.08141	0.353303	0.591833	-0.186375	0.925192	-0.472422	3.81445	4.02064	0.540599	0.412659	0.0417166	-1.21269	-0.494409	-0.399424	1.35247	0.617449	-1.49522							0.681	0.0217852	0.546696	-1.55799	1.91663	-2.86035	-0.0950634	-17.5786	-0.520181	-0.488544	0.0583687	-0.0499309	-0.00124419	-0.467781	0.445746	-6.02436	0.00592503	-0.533242
0.682	1.56044	-0.0348884	-0.187062	-0.391599	-0.683178	0.213406	-0.0951676	1.27731	0.29722	0.108736	0.371949	0.0966319	-0.620164	0.0640093	-0.974785	0.730122	-0.398095							0.682	-0.488442	0.0337046	0.538509	0.518452	0.174827	0.483841	-8.37796	-0.38242	-0.54385	0.0117736	-0.527724	-0.368411	0.14353	0.138359	-5.50888	0.610912	-1.33291
0.683	-0.412232	0.158388	-0.544329	0.639314	-1.2662	-0.584218	4.00494	0.253493	0.409621	-1.04046	0.78872	-0.754896	-0.189079	-0.11088	4.43628	0.572624	2.43296							0.683	-0.135125	0.616971	0.300049	0.396258	-0.0357225	0.375923	-1.94532	-0.570445	-0.544225	-0.192772	-0.491668	0.0616983	0.445491	-0.432574	-4.41974	0.687555	-0.899487
0.684	-0.167658	1.92873	-0.894109	0.615261	-0.221393	-0.273368	3.53696	1.03752	0.0695836	-0.174394	0.553702	-0.147458	0.454772	0.379538	2.55854	0.0777241	0.463725							0.684	1.57475	-0.991365	1.06042	-0.058907	-0.833107	-1.26713	-0.626011	-0.165156	-0.325089	0.378797	-0.539114	-0.294554	0.0373295	-0.257716	0.410473	0.319377	-1.83804
0.685	0.735685	-1.15134	0.206128	-1.04328	-0.231344	-0.511421	0.124225	0.240609	-0.499453	0.0073739	0.436234	0.0372116	0.0724666	0.259187	0.0953212	0.341179	1.83158							0.685	-0.459825	1.05467	1.21461	0.641862	0.386402	0.561248	-14.5664	0.520371	0.453797	0.091747	-0.65373	-1.1993	0.122376	0.0142615	0.839169	-0.473917	-2.33946
0.686	-0.763089	-0.922314	0.0836959	-0.552708	0.427307	0.000389874	-1.4312	0.622428	-0.180631	0.115402	0.0504694	-0.377031	0.263582	0.735627	-0.240203	-0.0235906	12.0938							0.686	0.392385	-0.460939	0.348166	0.118479	-1.34739	0.983455	-31.9415	0.407112	0.437486	-0.0392704	-0.608934	-0.0724589	-0.168846	0.0370197	0.638788	-0.53244	-2.60274
0.687	-0.740121	-0.123285	0.217196	-0.965595	1.84065	0.780793	-0.863623	-0.280923	-0.0626425	0.485401	0.203797	-0.169297	-0.199867	0.0228344	-0.329292	-0.130947	30.4476							0.687	-1.37671	-0.466345	0.970895	0.0774062	-0.285572	-0.775321	-32.8253	1.12884	0.0538676	-0.0429996	-0.541235	-1.34775	0.0657712	-0.0230638	1.53014	-0.316335	-2.78138
0.688	-0.410725	-0.664497	0.269913	-1.3466	0.56851	0.398568	-1.25977	-0.639467	0.284342	0.133356	0.20781	0.0791907	0.128192	0.272294	-0.355056	0.130008	16.2472							0.688	0.654593	0.947824	-0.201141	0.537558	-2.64037	-0.389218	-20.3875	0.555191	-0.154644	-0.0924727	-0.670131	-1.24507	0.213771	-0.479405	1.53413	-0.156906	-1.33125
0.689	0.745086	0.54136	-0.282211	-0.16417	-1.16594	1.27738	0.667988	-0.597438	1.82142	0.258509	0.122205	1.14745	-0.681938	0.788014	-0.558564	-0.0477156	5.11465							0.689	0.222114	-1.30589	0.673917	0.745765	-2.64056	-2.14062	-15.0835	0.375611	-0.331356	0.218515	-0.84404	-0.266607	0.154688	-0.239029	0.718999	-0.218372	-2.29678
0.69	0.0593407	-0.106326	0.597301	0.136016	0.507552	-0.113255	0.999334	0.284518	3.03432	0.323066	-0.519393	-0.147412	-0.631249	0.105196	-0.652352	0.15738	0.218316							0.69	-1.12411	-0.167768	-0.763539	0.837745	-0.0631497	-0.298132	-6.16755	-0.0451827	-0.672453	-0.401844	-0.190168	-1.07368	0.150701	0.158245	0.62459	-0.0972106	-1.74574
0.691	-0.201466	0.30318	-1.36737	-0.172914	0.0966202	1.40377	-0.354571	-0.14642	2.56941	-0.564427	-0.592991	0.223251	0.0633508	1.00782	1.97278	0.47147	-1.22887							0.691	-0.786096	0.80781	-0.748807	0.611991	-0.547756	-0.521382	1.59856	-0.220111	-1.48514	0.743537	-0.491765	-0.827436	-0.131835	0.0814289	-0.269186	-0.0741047	1.58624
0.692	0.0133314	0.305278	-0.949234	1.57042	0.751747	0.477072	-0.425538	0.558591	1.21158	0.168431	-0.13479	0.604084	-0.0703966	0.6834	-1.36067	-0.120425	2.00349							0.692	-0.295438	-1.20883	-0.171803	-0.708637	0.129546	-0.0498579	-1.85064	0.0049623	-0.981489	-0.293823	-0.787608	-1.05398	-0.158925	-0.108848	-0.23182	0.325693	0.626532
0.693	0.294081	-0.12633	-0.18154	-1.40381	0.000642627	-0.576923	-2.83895	0.207474	0.221254	-0.0507293	0.0154259	-1.21099	0.307636	1.80683	-2.08137	0.1954	3.02634							0.693	0.252632	1.36695	-1.09336	0.521761	-1.58698	0.972178	-2.69779	-0.383475	0.283164	0.332667	-0.304024	-0.52976	-0.127295	0.147481	-0.998094	-0.621566	2.69156
0.694	-0.0272014	0.241381	-0.717117	0.274402	0.727012	1.00716	-3.55882	0.245705	0.365496	0.0174789	0.525026	-0.0414243	-0.249114	1.52831	-0.763927	0.131871	0.217663							0.694	-0.633981	-1.39536	-0.933713	0.362543	0.00429904	-1.19434	1.74492	-0.449299	0.265796	0.165916	-0.68494	1.25696	-0.00325501	-0.0533549	-1.60967	-0.615613	2.37275
0.695	-1.35352	-1.49819	-0.0767296	-1.11981	2.02632	1.55534	0.890859	-0.521737	0.865639	0.28512	0.406795	-0.19639	-0.369178	-0.237231	-0.846927	0.123711	0.269618							0.695	-0.258704	1.72765	-0.585331	-0.738162	-1.01849	-0.978021	-0.038012	0.939625	-0.504584	-0.788546	-0.35175	0.0450435	0.270499	0.0696144	1.21948	-0.373456	1.12114
0.696	-1.73831	-0.467413	-0.13842	-0.272008	-1.36855	1.00164	0.726833	-0.120138	-0.361712	-0.170815	-0.00263518	-0.250992	0.121337	-0.0520014	1.02866	0.487899	-1.26223							0.696	0.0679939	1.83287	-0.174649	0.926208	-0.626809	0.636781	-0.87604	0.847354	0.0346338	0.188537	-0.0661375	0.950902	-0.114516	-0.624802	-1.77719	-0.127534	0.0458534
0.697	-0.576503	2.28418	-0.8496	1.34155	-0.240519	0.702497	3.31548	0.40596	-0.187457	0.0498936	0.417078	-0.462918	-0.888136	0.349781	0.0817754	0.516139	0.231576							0.697	-1.03129	-0.528157	-1.11285	0.210514	-1.00025	-0.659201	-5.98096	0.415876	-0.205909	-0.171679	-0.571643	-1.46677	0.526022	0.121138	-0.435999	-0.562914	-0.443117
0.698	-0.616463	-1.2175	0.427776	0.0163192	-0.344356	-0.305976	2.47568	-0.059673	0.271593	0.28734	-0.20574	-0.345574	-0.335583	0.503557	0.192137	0.245692	-0.0874857							0.698	-0.0781972	2.22618	-0.524588	-0.0691575	-1.44792	-0.157492	-7.78007	0.485455	-0.281902	-0.47981	0.146544	-1.97051	-0.116406	0.472651	-1.25566	-0.24922	-0.180498
0.699	0.0928015	0.161925	-1.42918	0.867482	-2.12964	-1.86405	-1.32107	0.560946	-0.519528	-0.251631	0.565664	0.243809	-0.257524	0.759465	-0.60344	0.30547	-0.191503							0.699	0.621074	1.1927	0.816683	0.306961	0.487881	-0.82081	-8.68493	0.0835946	-0.123768	-0.524414	-0.674059	0.700828	-0.00269789	-0.420247	-1.72701	-0.214538	-1.7252
0.7	0.431014	0.115709	-0.449737	1.33142	-0.676448	-0.494912	-3.51253	0.550759	0.76436	-0.23687	1.13833	-1.94915	-0.580546	1.20629	0.572878	0.580813	-0.527554							0.7	1.26062	1.20707	0.912008	1.02495	-0.10415	-1.59666	-0.5879	0.0146318	-0.195652	0.313088	-0.591721	0.208096	0.320876	0.113065	-1.91948	0.335007	-1.2443
0.701	0.801092	0.770652	-0.569916	-1.18073	-0.278558	0.36243	4.9232	0.807872	-0.0697274	0.042004	0.126181	-0.658784	0.216921	1.07675	0.397062	-0.16919	-1.19936							0.701	1.04146	0.28489	0.427941	0.0489789	0.188655	0.0511671	1.77874	-0.409774	0.409192	-0.0385772	-0.540166	0.0835876	0.0972638	-0.0430366	-1.57861	-0.021908	-1.09779
0.702	1.21133	-0.919625	-0.973243	-0.383091	-1.36096	0.0555972	4.05927	-0.0947448	-0.00332052	0.244885	0.375896	1.44379	-0.0270594	0.397022	0.378866	-0.0577461	-0.72524							0.702	-0.807374	0.203353	0.934225	0.131668	-0.0766118	-0.664264	-0.984123	0.17357	0.0741538	-0.376073	-0.779379	-1.37322	0.302695	-0.338168	0.320663	-0.602573	0.373638
0.703	-0.763341	-0.886437	0.89166	-1.16855	-0.0268963	-0.26077	12.4246	1.32598	-0.203632	0.173528	0.227601	1.55825	1.17673	-0.0155196	-0.105002	-0.00147629	0.22459							0.703	0.0284483	0.547787	-1.31899	-0.134584	0.075783	-1.41026	-9.50923	-0.217145	-0.677525	-0.54398	-0.58678	-0.565833	0.114926	-0.0723106	-0.0566603	-0.226202	-2.19032
0.704	-0.511464	-0.0207525	-0.133838	-0.317935	0.264574	0.173603	18.7544	0.799762	0.314366	0.084916	0.486969	0.518748	0.964707	0.159064	0.471887	0.0360847	0.187072							0.704	-0.672433	0.615169	-0.0784654	0.454612	0.505623	-0.0450824	-11.8849	0.869043	-0.37316	-0.243966	-0.571642	0.72835	-0.473203	0.438801	-0.0802427	0.00413993	-1.11429
0.705	0.0356747	-1.15826	-0.0240163	0.505531	0.756485	1.29515	18.876	-0.171796	0.404169	-0.160559	0.684013	0.963878	-0.134014	0.145625	-0.319802	0.186177	0.401283							0.705	-0.0533228	0.864213	0.308619	1.05436	0.861588	1.10322	-10.4107	0.802683	-0.140475	-0.133469	-0.742937	-0.466255	0.80467	1.05305	-0.17053	-0.215717	-2.63974
0.706	-0.384565	-0.35218	0.23201	0.23219	0.858595	0.568275	32.1457	0.676096	0.0340466	0.169852	0.377023	-0.705039	-0.194193	0.294708	-1.00656	0.227862	-0.959105							0.706	1.36167	0.655632	-0.830833	1.54632	1.73815	-0.17649	-3.63261	-0.198884	-0.608091	-0.471645	-0.498023	-1.49615	0.0183573	0.0863003	-1.00755	-0.0915245	-2.96525
0.707	1.21212	-0.719371	0.383101	1.42565	1.08709	-0.291929	14.5248	0.46006	0.413575	0.2298	0.0387886	0.06345	-0.190887	-0.79362	-1.98423	0.558917	-1.16516							0.707	0.804345	-0.898092	0.261741	1.62489	0.451131	-0.3736	-4.29781	-1.3688	-0.71637	-0.541551	-0.100932	-5.15835	0.0293456	-0.272324	0.553065	-0.377065	-2.18515
0.708	-0.306581	-0.116832	-1.18475	-0.190403	0.752778	0.0648097	0.596145	-0.117705	0.381166	-0.923991	-0.0379702	-0.977633	-0.435251	0.567444	-0.511703	0.462066	-1.2789							0.708	0.645913	-0.34356	-1.41416	0.174369	0.0508141	-0.419986	-35.6279	0.0501773	-1.15574	-0.00300384	0.00544116	-2.19465	0.411025	-0.2281	0.279863	-0.494718	-3.17891
0.709	-0.798928	1.48341	-1.24598	0.748041	-0.647823	-0.11761	-3.95229	0.47425	0.210252	-0.119176	-0.00302088	2.48129	-0.0771854	0.120695	-0.228548	-0.0921357	-2.10311							0.709	0.992344	-0.906494	-0.424359	1.58134	1.13359	-0.585665	-26.9752	0.74633	-0.0266847	0.144043	-0.182581	0.322469	-0.347956	-0.299466	1.56372	0.158272	0.101561
0.71	0.985286	-0.854569	-0.857318	-0.208609	0.0642514	0.470409	-3.18413	0.664711	-0.773875	-0.194401	0.519977	2.39958	-0.293517	0.112544	0.521022	0.13181	-1.58892							0.71	-0.558684	0.547328	-0.364364	0.111064	0.0517303	0.765432	-13.1157	-0.0660762	0.0780731	-0.150706	-0.597106	-0.357392	0.848895	-0.244342	0.127438	0.378445	-2.13155
0.711	0.359531	-0.20849	0.106697	-0.789528	0.494487	0.979557	-3.7157	-0.455103	-0.417675	-0.340389	-0.0465558	0.205048	-0.554327	0.0501975	1.06106	0.186245	-1.0596							0.711	0.231847	0.310336	-0.359864	0.076512	-0.423598	0.887869	-18.2244	-0.133372	-0.361665	0.267054	-0.201029	-0.454863	0.20411	-0.607199	-1.74266	0.0830061	-1.29686
0.712	-0.792146	-0.16074	0.20847	-0.103169	0.38964	0.277285	-3.18414	-0.00397858	-0.811657	0.43973	0.159195	0.701364	0.13974	0.120764	8.66513	0.206697	-0.171091							0.712	0.736851	0.373978	0.614234	-0.352108	0.644866	-0.722462	-1.40098	-0.286266	-0.0869983	-0.334438	0.122987	-1.10686	0.0377164	0.720801	-0.788861	0.326174	-1.9759
0.713	-1.2697	-1.10918	0.738908	0.123208	-1.04111	-0.707793	-2.5788	-0.0528534	2.27836	-0.0377113	0.123221	-0.39766	0.0586112	0.493012	6.93376	0.601582	-1.54692							0.713	1.95165	0.489629	-0.237463	0.377723	0.0208176	3.15024	2.52323	-0.175755	0.284564	-0.010159	-0.141298	-0.268057	-0.0277172	0.461385	1.41565	-0.23461	0.0493908
0.714	0.0314572	0.42879	0.42142	-1.41173	-0.422172	1.00789	-4.54929	0.0746149	3.48752	-0.226694	0.220744	-0.967853	-0.826748	0.279584	1.89282	0.329956	-2.76409							0.714	1.60551	-0.342768	0.414683	2.0307	0.335803	1.15302	-2.68251	-0.0933401	0.196874	0.727988	-0.607757	-0.364045	0.602768	-0.510765	-2.1905	-0.141288	0.462832
0.715	0.893025	-0.894565	0.370103	-0.806077	1.48955	-0.196314	2.61429	0.39901	1.71719	0.162689	-0.735391	-0.436549	0.221296	-0.314316	1.21864	0.0874129	-2.47211							0.715	-0.48844	0.453248	1.14322	0.334487	-0.872746	0.722258	1.32483	-0.436539	-0.237872	0.441869	-0.0249802	-0.594973	-0.317724	-0.263786	-0.150447	0.126344	-1.39149
0.716	0.258505	0.660292	-1.51266	-0.0254564	-0.894656	0.748459	0.888552	0.278695	1.45735	-0.462583	-0.222791	1.06039	0.17371	0.148266	0.151921	-0.0377254	1.12009							0.716	1.91939	1.17474	-1.5965	0.282801	0.0254832	-1.08212	1.23757	-0.473148	0.38663	0.18899	-0.145467	-0.658572	-0.175857	-0.608279	-1.23938	0.027696	-0.852617
0.717	-0.117142	1.17851	-0.433661	0.334566	1.72899	-0.279645	-2.61895	-0.317474	4.05775	0.138013	-0.18647	-0.0978116	0.45564	0.248043	-0.8862	-0.143658	7.72609							0.717	-0.258364	-0.172669	0.740401	-0.113808	-2.30395	-0.512148	0.33142	-0.479407	0.595806	-0.905687	-0.521268	0.371737	-0.0767689	-0.158267	0.834326	0.217351	-1.37162
0.718	1.22916	-0.100344	-0.256534	-1.13923	1.27413	0.640928	1.44768	-0.482313	2.60619	0.0100776	-0.057079	-0.471617	0.479416	0.352284	-0.757616	0.486117	2.41396							0.718	-1.29459	1.20496	0.371081	0.946159	-1.12842	0.801159	-4.55031	0.0513612	0.00196001	-0.169516	-0.52558	-0.454746	-0.0914815	-0.188256	1.46694	-0.555141	0.416501
0.719	-0.0937495	-0.216523	-0.578259	-0.309874	0.0105523	2.60736	1.29679	-0.327041	0.191268	-0.17589	0.423381	-0.461649	0.32308	0.572288	-0.295035	0.268771	0.580241							0.719	0.237327	-0.735639	0.824546	-0.291432	-0.641418	-0.311046	-2.30585	0.268015	-0.295669	0.432274	-0.423763	-0.320414	-0.128594	-0.376559	-0.716134	-0.544964	0.271712
0.72	-1.07322	-1.08128	0.0509798	-0.561566	1.26795	1.22801	-3.18507	0.00684178	0.154069	-0.0249218	-0.0432867	-0.164559	0.683899	-0.0985857	0.363561	0.0489835	2.74708							0.72	0.785978	-1.67259	0.474858	0.242911	-0.302069	1.62362	-9.90751	0.137786	0.460526	-0.110742	-0.129244	-0.200319	-0.357229	0.436603	0.208805	-0.104099	0.474609
0.721	-0.726978	-1.00135	-0.494709	-1.12239	-1.70627	0.770243	-3.46253	0.399964	-0.0743957	-0.168178	-0.00487858	0.624343	0.0595545	0.113362	-0.765029	0.574823	1.84768							0.721	0.185208	-0.832205	-0.630214	0.480846	-0.595231	0.35202	-6.67392	-0.8097	0.45316	0.64605	-0.368139	0.250622	-0.465117	-0.903814	-1.16624	-0.649045	0.679455
0.722	0.284377	0.684766	-0.420497	-0.146891	-0.173546	0.559909	-2.15374	0.414164	-0.0623138	-0.237452	0.545203	0.34215	-0.936863	-0.562151	-1.06715	0.376044	6.44416							0.722	0.482781	-1.0905	1.82367	-1.29624	-1.15721	-0.764934	-6.08945	-2.32518	1.55085	0.399043	-0.720069	-0.747482	0.31616	-0.413632	-0.305354	-0.551142	-0.336143
0.723	-0.437636	-1.06822	0.836611	-0.76744	-0.391841	0.350145	-1.61276	1.41009	-0.480913	0.475846	-0.157746	-1.29996	-0.966862	-0.173897	-1.18271	0.078227	19.0807							0.723	0.543014	0.518809	-0.56677	-0.918663	-0.689345	0.56	-19.0542	-1.17861	0.422261	-0.478343	-0.0739264	-0.396142	0.0849987	0.0620381	-0.077676	-0.231615	0.342742
0.724	0.839483	-0.45729	-0.589145	-1.42291	-0.819981	0.461666	-3.20103	0.810804	0.423025	0.498219	0.845179	0.342918	0.178869	0.450145	-0.35139	-0.103564	2.11719							0.724	-0.872906	1.22339	0.394908	-0.278232	0.497057	-0.439801	-37.5898	-0.605294	-0.363286	-0.329233	-0.63241	-0.373122	-0.303974	-0.313778	-0.906836	-0.574692	0.547911
0.725	0.961503	-0.16074	-0.144851	-0.50721	0.503879	-1.24099	-0.389088	0.835609	1.72464	-0.733296	0.272386	2.80732	-0.392125	0.128795	-1.5426	-0.0037089	1.37614							0.725	-1.49248	1.1513	-0.0317686	-0.662122	0.900532	0.600961	-16.7235	0.18601	-0.297107	0.639797	-0.598315	-0.78886	0.240316	-0.289941	0.233535	-0.556886	-1.72596
0.726	0.0894425	0.173376	-0.454903	-0.764853	0.112395	-0.236101	3.4999	0.591677	0.0578745	-0.445483	-0.0798912	2.24884	0.107146	0.121061	-0.999596	-0.216045	3.35927							0.726	-0.599037	0.932182	0.808224	0.526841	0.624939	0.135678	-18.2069	0.0173965	-0.155424	0.299809	-0.283397	0.126321	-0.0880544	0.135661	-0.627241	-0.342144	-0.748462
0.727	2.02053	0.0633249	-0.10525	0.0224371	0.160721	0.175532	7.17957	3.03549	-0.251314	-0.191244	0.324577	3.44259	-1.02802	0.834429	-1.14044	-0.431347	3.18635							0.727	-0.874781	-0.650236	0.770876	-0.140381	1.23284	-1.46369	-10.4246	-0.21429	-0.411116	-0.00321135	-0.691249	-0.378143	-0.0770887	0.0695847	0.149773	-0.445217	-0.475857
0.728	-0.566334	-1.19903	0.803708	-1.05652	1.03803	-0.650824	7.72767	1.4928	-0.264893	-0.191546	-0.107293	2.59585	-0.323894	0.472548	-0.165351	0.15984	-1.46688							0.728	0.0563052	2.88024	-0.930753	0.592767	-1.05169	0.28653	-9.27888	0.201359	-0.0586822	0.456606	-0.400375	-0.170066	-0.286215	0.314495	-0.527374	-0.572431	-1.63463
0.729	-0.307748	0.317346	0.403878	-0.33801	0.0680822	0.299054	4.87282	0.0046995	-0.0786715	0.238265	-0.0303233	0.0417522	-0.432723	0.0376066	-0.110499	-0.152301	-3.01994							0.729	-1.14031	1.03022	-0.116806	1.46865	1.46256	0.567653	-35.5377	-0.27333	0.147094	0.642229	-0.355047	-1.14539	-0.466213	-0.468731	0.176814	-0.283668	-0.832858
0.73	0.330785	0.504829	-0.0305554	0.58115	-0.329354	1.49348	3.03942	-0.333706	0.0578369	-0.0933489	0.385718	1.62401	-0.602498	-0.0369298	-0.383436	0.258515	-3.95755							0.73	-0.509472	0.712544	-0.194497	0.273826	-0.851582	0.194956	-29.2037	0.0978903	-0.283383	0.271292	-0.686051	-0.396655	-0.280517	-0.277037	-1.39012	-0.81356	-1.3497
0.731	0.259236	0.265043	0.856033	-0.858339	0.217332	0.858325	0.048883	-0.257226	0.0647917	0.194828	0.119086	1.45077	-0.259961	0.544001	0.472622	0.223923	-1.37293							0.731	0.220304	0.732164	-0.849373	1.03756	-0.971605	-0.493152	-17.5584	0.810041	-0.582623	0.0745845	-0.326906	0.207914	-0.469331	-0.282028	-1.35723	-0.409704	1.38285
0.732	0.933124	-0.129081	0.174745	0.203035	-0.241275	-0.38263	-6.61232	-0.369974	0.164484	-0.0322961	0.0495908	3.66812	-1.32172	0.36431	0.482352	0.307542	-1.5077							0.732	-0.0867423	-0.308757	0.152243	1.25274	-0.676098	-0.159006	-13.6117	0.548208	-0.340761	0.432767	-0.574541	-1.0175	0.309511	-0.649892	0.662816	-0.142446	0.200194
0.733	0.527402	-1.10768	-0.62635	0.513846	0.800224	-1.10705	-4.27234	-0.242809	0.26446	-0.610021	-0.0214866	2.71879	-0.12569	0.878023	2.03083	0.302598	-0.675231							0.733	-0.465915	-0.644954	0.783158	-0.22425	-2.29363	-0.454958	0.517618	0.1335	0.261301	0.00631987	-0.443833	-0.403106	0.0337641	-0.283616	-0.072482	-0.135691	-1.11134
0.734	0.281667	0.737284	-0.981378	0.100116	-1.17817	-1.21639	-1.15813	-1.17637	0.32316	-0.0592923	0.290329	1.83188	-0.483269	1.01078	1.46855	-0.189947	-0.594935							0.734	0.353224	-0.595547	0.00744731	0.431192	-2.06006	-1.46863	1.21117	0.281422	-0.0131882	-0.909503	-0.331067	1.1885	-0.290429	-0.226407	0.0485189	-0.0135833	-0.674443
0.735	0.972956	-1.403	-0.951327	-0.713458	-0.166327	-1.22381	2.38593	-0.958485	0.178127	-0.0576894	0.385088	2.5509	-1.11579	0.286859	1.18607	0.149181	-0.670866							0.735	0.733095	0.702536	0.630202	0.396447	-1.32437	-0.72196	4.53758	0.0548524	0.0954796	-0.301009	-0.688088	-0.539555	0.482155	-0.37486	0.385953	-0.728823	-0.612213
0.736	-0.475396	-0.270255	-0.00708491	0.126313	-0.186346	-0.0811781	5.58907	-0.692763	0.178951	-0.137288	-0.130255	0.317588	-0.66097	0.720173	-0.0268232	0.0909601	0.0464728							0.736	1.52069	-1.07537	-0.0821409	-0.543451	-1.08899	-0.589928	-3.40235	0.271611	-0.11994	-0.396986	-0.257771	0.765074	0.393659	-0.626368	-0.54454	-0.740135	-1.78167
0.737	-0.62216	-0.194481	-0.87678	0.156773	-0.321657	-0.253106	1.14054	-0.641767	-0.0177377	0.382196	0.499222	0.977705	-0.24369	-0.506662	0.774373	0.152487	-0.0398548							0.737	-1.80253	-0.501072	0.349474	0.0795754	-0.534487	-1.06284	-19.6076	-0.336293	0.388438	-0.335289	-0.334139	0.145837	0.221162	0.385211	0.0387417	-0.182139	-0.600727
0.738	-0.747025	-0.157977	-0.288484	-1.32533	0.958954	0.276648	2.76541	-0.585501	0.499417	0.130841	0.5286	0.104609	0.247346	-0.164865	0.344279	0.714525	-1.90843							0.738	0.494649	-0.248823	-1.21448	0.0557605	-1.22555	0.309534	-20.8667	0.131454	-0.0261828	0.765462	-0.481324	-0.648549	0.0777901	0.166877	0.519008	0.033375	-0.559005
0.739	-0.882107	0.773703	-0.0627109	-0.169764	-0.872116	2.4959	0.123127	-0.656988	1.20412	0.149091	0.488913	-1.17599	-0.714184	0.71351	1.35415	0.200284	-1.05933							0.739	1.84643	-0.851951	-0.485057	-0.202284	0.412206	-1.58471	-19.5944	-0.428599	0.0987904	0.728615	-0.755032	0.899846	0.267726	-0.458123	0.160683	-0.275942	-0.429048
0.74	1.05694	-0.0604525	0.113883	0.380816	0.703407	-0.171274	1.07945	-0.545619	0.336456	-0.0415606	0.335937	-0.16894	-0.207086	0.449608	0.521326	0.283156	-1.52999							0.74	-0.492203	-0.28676	-1.09332	0.117656	-1.37116	0.826391	-3.39039	-0.136816	0.344404	0.0315137	-0.0123752	0.494659	0.651048	-0.384457	-0.0374665	-0.503714	-2.43541
0.741	-0.28578	-1.11672	-0.884391	-0.500754	-0.702068	0.108853	3.07779	0.103759	0.279635	-0.482888	0.238435	0.0430669	-0.703738	0.877334	0.282904	0.374356	-1.70049							0.741	2.24286	0.788665	-1.4899	0.685557	0.48441	-0.741781	-7.86211	0.0811121	0.0838281	0.576351	-0.305079	-0.412531	-0.338902	-0.758578	0.383475	-0.155588	-1.46929
0.742	0.397113	0.663314	-1.15282	1.61603	-0.0728712	-0.775459	2.96236	-0.475142	1.09146	-0.63772	0.0395268	0.513233	-1.14355	0.444682	-0.0421391	0.0332601	-1.48541							0.742	1.40432	-1.59469	-0.775094	0.358174	-1.8181	-0.940599	-4.24522	0.124167	-0.37451	0.187233	-0.591175	0.22455	0.520649	-0.430517	-0.678757	0.329939	-0.105697
0.743	0.332175	-0.763893	-0.605063	-0.577247	0.661764	-0.337568	-0.0849621	0.197455	0.361597	-0.787473	-0.123813	-0.166293	-0.436792	0.604698	-0.00754637	0.297813	-1.53534							0.743	0.666846	-0.826477	-1.02499	0.747052	-2.46202	1.12548	-6.93661	0.119313	-0.342261	0.0809241	-0.253128	-0.0841514	0.146607	-0.438304	-0.639825	-0.361197	-0.789036
0.744	0.385258	0.0548922	-0.138708	-0.909184	-0.544955	-0.376428	-1.46274	-0.327065	2.45076	-0.79241	0.319786	-0.477904	-0.67861	0.813535	1.08898	0.513954	-1.86639							0.744	1.45864	0.877664	-0.100299	-0.48104	-0.813176	-0.81297	-10.5239	-0.208874	-0.55387	0.259708	-0.264205	0.0977975	0.234058	-0.739169	-0.516552	-0.516562	-1.31753
0.745	-0.808369	-1.45664	-0.103835	-1.23608	0.836499	-0.0199562	-0.605409	-0.219051	4.83397	0.0552588	0.272881	-1.27598	-0.468273	-0.287592	0.27209	0.227956	-0.850924							0.745	-0.407106	0.344613	-1.13954	0.125958	-3.07833	0.569643	-26.3757	-0.678467	-0.436871	0.0277964	-0.269668	-0.676028	-0.146703	0.344248	-0.0117032	-0.3405	-2.3509
0.746	-0.222367	-0.419452	-0.306047	-0.914678	0.093788	-0.0248827	-0.0530853	0.120489	2.69664	-0.57699	-0.474011	-0.599207	0.600611	0.0956582	0.380201	0.423233	2.195							0.746	0.475172	-0.175737	-0.932188	0.886674	-0.737292	-0.868914	-21.1327	-0.152	-0.243728	0.0314803	-0.177158	0.774221	0.226799	-0.603989	0.664896	-0.69031	0.166038
0.747	0.270583	0.256587	0.00315976	-0.0790157	-1.21848	-0.0818707	2.18163	2.24756	5.52824	-0.311053	-0.0268849	0.717298	-0.946667	0.396773	0.52934	0.572071	1.55865							0.747	-0.318555	-1.27233	-0.160602	-0.321103	-2.02316	0.244498	-6.17873	0.192111	0.00597483	0.24845	-0.332008	-0.334588	0.921034	-0.745851	-1.17709	-0.231033	-2.26245
0.748	0.792638	-0.505734	0.815149	0.251069	-1.02171	0.550511	2.69877	1.85719	1.92207	0.0277737	-0.26515	-0.994423	-0.481336	0.01028	2.45772	0.298223	5.5722							0.748	0.247368	0.180623	-1.70343	0.314069	0.118999	1.43142	-13.0094	0.409015	-0.461376	-0.15966	-0.0233547	-0.331503	0.946728	-0.37157	-1.41033	-0.286649	-0.378628
0.749	0.0520369	0.727699	-0.307211	-0.196582	-3.29524	-0.0232012	4.6522	0.467501	0.4457	-0.214368	0.410964	-0.358486	0.802873	0.752124	0.794389	0.423356	17.5915							0.749	0.136073	-0.713714	0.0732465	1.78377	0.453075	-0.607477	-6.14335	0.539163	0.36966	-0.188497	-0.795671	0.0248089	0.759803	-1.00368	-1.22218	-0.297532	0.794583
0.75	-0.637315	0.686242	-0.270584	0.0887479	-0.663139	-1.25586	3.24402	0.637097	-0.527262	-0.17582	0.318208	0.76261	0.418296	0.470091	0.786475	0.223085	9.68561							0.75	0.657793	-0.763823	-0.959793	0.140733	-0.846502	0.295387	-4.01273	0.669621	0.780919	0.364621	-0.605621	-0.632867	0.76484	-0.805221	-0.218223	0.0279234	-0.116419
0.751	-0.122589	0.0643386	-0.659817	0.312725	-0.00180668	-0.209327	-1.41366	0.909069	-0.446994	0.000688016	-0.100888	1.44549	0.406909	0.277365	0.342224	-0.0385507	1.85632							0.751	1.62895	-1.53997	-0.798624	1.76815	0.102283	-0.209129	-1.6373	0.86334	0.691279	0.0408388	-0.518137	-0.380992	-0.400841	-0.505003	0.0326379	0.00216365	0.122515
0.752	-0.303703	-0.107393	-0.896427	-0.369857	-0.501819	1.23004	1.05332	0.260108	0.620048	0.047123	0.255318	1.76605	-0.0728926	0.505907	0.472339	0.237483	1.18569							0.752	-1.05761	-1.32031	-0.420085	-0.0399004	0.342042	-0.559333	0.0679516	1.62738	-0.162112	-0.193861	-0.761775	-0.614955	-0.159639	-0.72619	0.32326	-0.392492	0.0516577
0.753	-0.68871	-1.62362	-0.024974	-0.487857	-0.529407	1.52015	-1.47636	-0.659727	0.224538	0.143818	0.317516	1.25814	0.210438	0.0815645	2.47025	0.126978	-0.723798							0.753	-0.182005	0.0545744	-1.17279	0.688085	-0.720403	1.05022	3.11622	0.0430806	-0.540212	-0.186014	-0.621672	-0.272461	0.336529	-0.115038	0.0186703	-0.47064	-1.25981
0.754	1.81606	0.55381	-0.37233	-0.793912	-1.65152	1.37544	2.48339	1.66707	-0.231847	-0.0694208	0.55739	1.04806	0.289535	-0.0106316	2.97444	0.180477	-0.63538							0.754	-0.471458	0.0285896	-0.258759	1.68081	1.44111	-0.106052	1.49813	0.221995	0.0141611	0.503655	-0.505586	-0.119328	0.309338	0.00668877	0.730464	-0.306956	-1.4755
0.755	-0.00213432	-0.567331	-0.868189	-0.449918	-0.131062	1.53108	1.92507	1.9785	-0.162129	-0.305954	0.741541	0.402405	-0.680341	-0.0566676	0.646478	0.284232	-1.74045							0.755	-0.72465	0.265146	0.906566	0.70512	-1.61658	1.08557	-7.82434	0.233475	-0.44702	0.591176	-0.811783	0.61668	0.0272086	-0.127023	0.950345	-0.49747	0.642342
0.756	-0.637169	-0.352321	-0.302126	-0.509454	-0.629174	0.820306	0.254811	0.398358	-0.00886536	-0.241251	-0.0384545	-1.3984	-0.64238	0.226977	0.530048	0.198053	-1.70185							0.756	0.734298	0.399573	0.351814	1.31819	-1.45949	-0.223686	-9.30286	-0.0671301	-0.970951	0.0165756	-0.430772	0.0878205	-0.303571	-0.370066	0.925092	-0.379863	2.07742
0.757	0.229526	0.642723	-0.534727	0.676817	-0.525249	-1.33663	-0.31948	0.466463	0.178618	-0.0122078	0.289113	-0.375125	-0.188425	0.203924	-0.558167	0.438744	-0.438588							0.757	-0.877767	0.103014	1.3347	0.387229	-1.0327	0.798052	-9.49522	-0.584799	-0.61798	0.589758	-0.554105	-2.17905	-0.181857	-0.608137	0.277304	-0.412336	0.543289
0.758	0.444468	-0.356357	-0.163004	0.712701	-0.621449	-1.14428	0.0317579	1.32567	-0.0578515	-0.481078	-0.00557703	-0.75221	-0.0538801	0.659818	-0.358888	1.02358	-0.128623							0.758	-2.19919	0.868631	-0.279064	0.107387	-0.300723	0.836684	-2.77024	-0.847457	-0.615054	0.276007	-0.437498	-3.81318	0.214533	-0.745869	-1.02411	-0.576537	0.269298
0.759	0.409386	2.81413	-0.198209	0.774122	-0.761605	0.667502	1.00849	0.689201	-0.0622857	0.0558719	-0.0109355	-1.65073	0.264171	0.0943379	-0.380013	-0.182372	-0.307645							0.759	-1.25829	-1.20787	1.38679	0.518388	0.402704	-1.28109	2.49189	-0.0808979	0.37596	-0.429983	-0.291065	-0.710733	0.0233566	-0.271577	-0.337293	0.163609	-0.386361
0.76	0.94133	-0.0610091	0.058957	-0.392187	-0.208151	-0.196456	-0.287898	-0.255524	-0.794854	-0.0798627	0.324168	1.29688	0.0275065	0.038836	-0.115239	0.0482473	-0.972696							0.76	-1.70894	0.102126	0.838993	0.201225	0.265801	-0.118855	-3.83639	0.466459	0.564173	-0.257918	-0.594997	-0.315733	-0.394734	-0.0728362	0.694112	-0.313192	1.11605
0.761	-0.942278	-0.776572	0.631226	-1.1282	-0.236377	0.592291	-0.0825805	-0.325704	-0.579073	-0.0173929	0.275805	-0.304546	-0.0156405	0.491783	-0.45745	0.115545	-0.139125							0.761	-0.0437365	-0.411444	-0.146271	0.407461	-0.000824898	-0.849767	-13.4514	0.609651	-0.516337	-0.347266	-0.0809854	1.16559	0.205209	-0.334358	1.38199	-0.212412	0.251127
0.762	0.350297	-0.222712	0.289402	0.669829	-0.337559	0.15158	-3.88444	-0.284063	-0.0159045	-0.0176743	0.212529	-1.33644	-0.153334	-0.411365	-0.19026	0.0405104	0.908404							0.762	-0.801677	-0.247119	1.18883	0.116496	-0.186887	0.453475	-15.1909	0.00371248	-0.169498	-0.794073	-0.0447831	1.19053	0.333878	0.35701	-0.496631	-0.00233445	-1.04533
0.763	-1.36428	-0.454089	0.514472	0.20201	-0.377235	0.545169	-2.94627	-0.240429	0.158684	-0.240497	0.452875	-0.204288	-0.0466678	-0.122409	-0.0383881	0.473159	-0.805328							0.763	-1.24848	-0.160083	0.590769	1.85517	-0.187804	0.101393	-0.72284	0.559287	0.155648	-0.114454	-0.217699	1.05026	0.285245	-0.609876	1.41213	-0.59194	0.0143893
0.764	-1.03449	1.72377	0.313966	0.840459	0.0491465	1.66577	-0.500264	-0.215165	0.402782	0.252418	0.269461	-0.282742	-0.136166	0.0781766	0.259254	0.101852	-0.37135							0.764	-0.738801	-0.808353	0.16798	1.64575	-0.922339	0.71788	1.3748	-0.0718678	-0.187287	-0.501485	-0.320271	0.531016	-0.471892	-0.663872	-0.3116	-0.380425	0.00796187
0.765	0.967512	0.859325	0.467362	0.990919	1.94294	-0.380195	-1.94364	-0.520274	0.554842	0.299375	0.138643	1.16495	-0.0459696	-0.0980732	-0.637046	0.0942886	-0.233487							0.765	-1.38796	-1.91703	-0.878813	0.293613	-3.00483	0.855786	-8.87904	-0.462017	0.0372519	-0.726345	-0.423864	-0.474907	-0.535454	-0.126206	1.72135	-0.550701	-0.498245
0.766	-0.23616	0.0523535	-1.10869	-0.0395843	0.32134	-0.503033	-2.36027	-0.693382	0.582276	-0.608021	1.15723	1.17361	0.0629438	0.559308	0.0555519	0.249798	-0.279233							0.766	0.175889	-0.0561346	0.0751477	0.448699	-1.74008	-0.170791	-13.6313	-0.721958	0.0597808	0.174051	-0.415973	0.802431	-0.116843	-0.539091	-1.41942	-0.235395	-0.0751328
0.767	-0.239053	0.816527	-0.425536	1.40223	1.71401	-0.0314074	0.599107	-0.0119758	0.64669	-0.462621	1.02876	2.09209	0.110278	0.674168	-0.158841	-0.000478089	-0.148082							0.767	0.161504	-0.454995	1.02711	0.945757	-1.90293	-1.08751	-29.1234	-0.759946	-0.138263	-0.458268	-0.506856	-0.807082	-0.014723	-0.336836	-0.0984403	0.0519088	-1.09581
0.768	1.8202	-1.29972	0.449939	-0.52707	2.53243	-0.153469	3.71812	-0.657895	0.295319	-0.265434	0.401662	-0.817822	0.264009	0.0200883	-0.656305	0.382465	0.150564							0.768	-0.603695	0.400221	-0.36973	0.929217	-2.10164	0.740825	-47.2679	-0.382884	0.230707	-0.0570189	-0.145283	-0.383296	0.349478	-0.634626	0.864831	-0.32665	-0.981841
0.769	0.945352	-0.973448	-0.410284	-0.526395	-1.20902	1.40562	-0.650351	0.204872	0.390085	0.0818362	0.854892	-0.687714	-0.0227454	1.21716	0.0150074	0.192768	0.0111849							0.769	-0.696144	0.562687	-0.317022	-0.0773702	-1.73721	0.779789	-36.7824	-0.250999	0.176491	0.609772	-0.127981	0.799114	-0.144501	-0.513682	-0.0778374	-0.572667	-0.350025
0.77	-1.21947	-1.53105	0.204995	0.765414	1.8749	0.438432	-2.12974	0.19627	0.524635	0.285895	0.718214	-0.155473	-0.591573	0.81975	-0.0728505	0.249415	0.188011							0.77	-0.513994	0.974257	-0.39474	-0.989062	-1.22776	0.237347	-15.5469	0.289854	0.232322	0.134594	-0.427568	-0.0585005	0.340589	0.754009	0.862707	-0.452895	-1.37285
0.771	-0.663098	0.134574	-0.184441	-0.49397	-0.166408	0.244451	-0.862772	-0.345274	0.333138	-0.816794	0.362018	-0.457233	-0.647862	0.161127	-0.572436	0.537646	-0.980769							0.771	1.25748	0.918639	-0.492556	-0.198025	-0.111741	1.0686	-6.08187	1.33097	0.0363762	1.36371	0.212497	0.48065	-0.337478	-0.057404	-0.446688	-0.399197	0.099265
0.772	0.141848	0.464339	-0.168344	1.48081	0.315362	0.964514	1.72282	0.0793461	0.676664	-0.445457	0.52245	0.869404	-0.424444	-0.139708	-0.442985	0.618003	-1.30014							0.772	0.6974	0.148979	-0.0196806	-0.345844	0.0651894	0.350038	0.665667	0.103438	-0.663028	0.87943	-0.13858	-0.672252	0.507598	-0.130393	-0.772463	-0.216574	-0.139305
0.773	-0.593346	-1.00581	1.02508	0.375721	-0.335117	2.04176	2.57934	-0.197617	0.427872	-0.134332	-0.258241	-0.513078	0.321284	-0.153218	-1.15744	0.370557	-2.58828							0.773	-0.237315	2.42723	-0.567034	0.660131	0.203943	1.66517	-3.58361	1.10517	-0.310481	-0.564039	-0.0214691	0.309452	0.0742651	0.114671	1.44067	0.152382	0.674344
0.774	0.587486	1.19144	-1.21712	0.536783	-0.652834	0.699803	1.29019	-0.650635	1.5388	-0.124561	0.295265	-0.733193	0.24363	0.630496	-0.156843	0.432621	-1.47662							0.774	1.63273	0.763788	0.261348	0.974441	0.464359	-1.22036	-7.04035	0.36112	-0.130322	0.210171	-0.633089	-0.101102	0.0452198	-0.565572	0.42066	-0.295264	1.03736
0.775	1.55585	1.89971	-0.192488	1.5372	0.255404	-0.348411	1.28637	-0.279234	1.97798	-0.752969	0.358112	0.17437	-0.217838	0.179191	-0.10713	-0.046953	-0.128658							0.775	-0.782011	0.570694	-1.4975	-0.743236	-1.45431	-0.459876	-1.51857	0.161128	-0.132972	-0.0488068	-0.430024	-0.936854	0.134271	-0.4489	0.405185	0.247342	0.00953674
0.776	0.320025	0.527133	-0.34746	0.0477699	-0.457255	0.389585	0.0738943	0.731389	1.92728	0.0432406	0.252564	-1.1516	0.349733	0.458536	0.703076	0.114048	-0.647884							0.776	0.84528	0.31705	-0.302526	0.78602	0.0815369	0.491661	-3.6994	-0.0596761	0.0104473	-0.0708708	-0.259366	0.532194	-0.187579	-0.320041	0.899559	-0.127036	-0.12001
0.777	1.05953	-1.76936	-0.158557	0.710715	-0.862824	0.193886	1.63058	0.256255	0.909497	-0.236524	0.859437	-0.407258	0.0155323	0.873388	0.972314	-0.19538	0.204605							0.777	-1.41288	-0.401924	0.411004	-1.47411	-1.76042	-2.13591	-18.4638	-0.312322	0.0428582	0.175156	-0.905362	-0.361709	0.148534	-0.334942	0.630503	-0.659461	0.33248
0.778	-0.726677	-2.16597	0.689514	-0.603622	-0.243547	-0.158198	1.42282	1.13711	-0.153786	-0.589253	0.364566	-0.425575	0.150012	0.160214	0.222513	-0.0941421	3.00175							0.778	-0.665435	1.22179	-0.39099	-0.296513	-0.981597	-1.06675	-17.9821	-0.810587	-0.127743	0.3515	-0.185879	0.186693	0.0774962	-0.241032	-0.244472	-0.245434	0.205606
0.779	-0.829145	0.0937381	0.0986754	0.310717	-1.39918	2.22223	-1.73463	2.29662	-0.233516	0.418746	0.189898	-0.894332	0.260828	0.311315	-0.677055	0.231625	1.71288							0.779	-0.401521	-0.311707	0.236046	1.12008	0.777464	-0.3707	-19.4594	-0.976976	-0.143903	-0.788116	-0.591589	-1.68561	-0.210646	-0.215056	-0.249696	0.416698	1.43057
0.78	-0.2064	0.67201	0.0500914	0.983153	-1.02508	1.11638	-2.88483	0.17331	0.129593	0.00402606	0.209863	0.287349	-0.401875	0.210767	-0.690371	0.384499	-0.456431							0.78	0.108718	0.386908	0.749122	-1.41682	-1.82681	-0.945861	-2.53741	-0.196069	-0.0235556	-0.353216	-0.778321	-1.35194	0.647288	-0.301218	-0.100856	0.286458	0.839251
0.781	-0.450517	-1.36802	0.396508	-1.0189	-0.0403671	0.766373	1.8216	-0.443069	1.02717	0.319161	-0.168077	-1.45351	0.0598176	0.124328	-0.383359	0.187781	-0.609242							0.781	0.983364	1.38518	-0.416047	0.617514	-1.45458	-0.52642	2.67309	0.466173	-0.0956946	-0.627123	-0.455784	1.16289	-0.351109	-0.0950977	-0.760981	-0.0767282	-0.0161694
0.782	0.60204	0.0299408	-0.0416494	0.0235823	-0.324434	-0.677521	2.60259	-0.316996	0.190774	0.23758	-0.300109	-1.40523	-0.412785	0.23409	-0.324175	0.143022	-1.4899							0.782	0.72343	0.62964	0.428923	2.10414	-0.267863	-0.318121	-2.15321	0.155464	-0.0985999	-0.408966	-0.0437891	-0.284332	-0.260394	-0.447586	-0.181363	0.495045	-0.488854
0.783	-0.466569	0.692391	-0.369107	0.565524	0.213214	-0.286482	1.01835	0.575419	0.304664	-0.681989	-0.698336	-3.17811	-0.391879	0.367749	0.157694	0.575566	-0.535329							0.783	0.483488	-0.0115623	-1.65928	0.558698	-0.450568	-0.852223	0.0910076	-0.0983284	-0.623911	0.0235373	-0.23063	0.644231	-0.222538	-0.363107	-0.23518	0.123212	-0.276402
0.784	-1.2189	1.05826	-0.390082	0.856576	-0.797112	-0.131725	0.345643	0.232965	-0.0515726	0.17839	-0.332603	-1.66537	0.121891	0.0980737	-0.0909593	-0.289807	0.0236776							0.784	0.477948	-1.3017	-0.973838	0.849463	0.479286	-0.277	0.569651	-0.584305	-0.432357	-0.401893	-0.552653	0.413752	0.211565	-0.341162	-0.22026	0.266801	1.01277
0.785	1.4652	-0.959864	0.0835911	-1.19603	0.411285	0.527743	0.735257	-0.278569	-0.772118	0.830174	-0.00949669	0.865591	-0.199261	0.484203	-0.801816	-0.308201	0.216802							0.785	-0.620024	0.853245	0.747101	-0.356663	1.39389	1.03348	-1.66338	0.208226	-0.025941	-0.733094	-0.680809	-0.995058	-0.145244	-0.702212	0.938947	-0.0053845	0.145459
0.786	-1.2226	-0.270396	0.220671	-1.00693	0.815619	0.401436	3.64348	-0.0696538	-0.0509043	-0.570596	-0.117294	-1.67385	0.139637	0.314254	0.297313	-0.122125	0.0925517							0.786	0.0474002	0.491439	-0.752852	-0.334703	-0.459259	-0.353144	-30.3544	-0.0612797	0.188572	0.294253	-0.611867	-0.510566	0.0808722	-0.391687	-1.13589	-0.0351776	-0.721915
0.787	0.226963	-0.447494	-0.191655	-0.435611	0.484456	-0.163798	5.24135	-0.00525558	-0.265214	0.286686	0.380092	0.436881	0.254708	-0.339347	-0.120472	-0.0886022	-0.588211							0.787	-1.61413	0.270146	0.232025	-1.5384	-0.526208	0.108572	-33.1492	-1.20497	0.553732	-0.405115	-0.469493	0.470743	-0.14482	-0.0216529	-0.571354	0.150745	-0.270654
0.788	-0.221135	0.304279	-0.418803	-1.12428	-1.17742	1.25418	3.42128	-0.610228	-0.0428349	0.396452	0.116435	0.231826	0.100337	0.241415	-0.37927	0.354886	-1.93551							0.788	0.0282402	1.278	0.141989	-1.19234	0.462147	0.0178065	-15.6904	-1.49283	0.0939736	-0.380706	-0.399697	0.363881	-0.222006	-0.703732	-1.11872	-0.097941	-0.60548
0.789	-0.205717	1.33145	0.0265024	-0.520636	-1.77267	1.00264	0.863504	-0.268387	0.0693581	0.218114	0.224153	-0.124071	-0.577914	-0.26808	-0.0494761	0.364562	-0.24777							0.789	0.0652742	0.00881246	0.748245	0.572309	0.406592	0.112347	0.274138	-1.22008	-0.485524	0.0870468	-0.375322	0.423967	-0.175472	-0.403321	-1.54145	-0.239955	-0.889762
0.79	1.05119	0.8428	0.808004	0.0109223	-0.193622	-0.192355	4.1357	-0.0720522	-0.761598	0.280484	-0.449889	-1.60875	0.0309795	-0.294252	-1.32372	0.377188	-0.40012							0.79	-0.395371	0.317974	-0.197989	0.0562275	-1.06086	0.34091	-6.39439	-0.330432	0.590931	-0.146724	-0.195196	0.41045	0.117147	0.0221896	0.994811	-0.168612	-0.596259
0.791	0.723207	-0.383009	-0.825412	0.0848833	-1.27584	0.437028	4.67093	-0.42137	-0.719902	-1.04212	-0.415377	-1.89375	0.158987	0.412424	-0.824393	-0.0558561	-0.863745							0.791	-0.118689	0.0392011	-0.885905	0.476085	0.463889	-0.0138402	-9.55331	-0.421514	1.44504	0.247388	-0.664208	-0.503804	-0.103916	0.0516829	-1.2055	-0.186959	-0.150827
0.792	0.877898	0.546542	-0.633383	1.31658	0.278925	-0.582432	4.71101	-0.091048	0.814849	-0.963833	0.360653	-0.434026	-0.0651299	0.619202	-1.24858	-0.811933	-1.09316							0.792	-0.691182	-0.00706977	1.28267	-0.198689	0.824034	-1.23494	-4.58356	-0.401747	-0.300283	0.0813006	-0.454017	0.463993	0.0810394	-0.434483	-0.32014	0.294042	1.09397
0.793	0.608276	-0.534171	0.0528507	-0.874691	0.729451	-2.93983	9.48786	0.327989	1.45598	-0.727953	0.049327	-0.87566	0.182721	0.318586	-0.842166	0.239504	-0.453962							0.793	-0.478686	1.06008	-0.680488	-0.289136	-0.230415	-0.662132	-25.5861	-0.629152	0.432841	0.5157	-0.747436	-0.870075	0.0764935	0.120109	-0.118802	-0.0383619	1.4057
0.794	0.306135	-0.49217	-0.442229	-1.52738	0.386349	-1.62629	1.86949	0.864219	4.58574	-0.623701	0.168895	0.493715	-0.119828	0.456094	0.634699	-0.276629	-0.485426							0.794	-0.92034	-0.895172	-0.0890276	-0.626545	0.606897	-0.845545	-19.123	-0.696621	0.368741	0.576289	-0.453084	0.58514	-0.132324	0.244283	-1.35213	-0.282568	1.01429
0.795	-0.712878	-0.517118	0.619259	-1.15462	0.797238	-1.24316	3.44757	0.819176	4.82165	0.312862	0.191627	0.880926	0.351748	-0.365691	0.486772	-0.193376	-0.660538							0.795	-2.26403	0.903941	0.644757	0.438913	-0.152286	-1.19298	-18.2283	-0.222077	-0.663065	-0.239602	-0.280352	1.07393	-0.337655	-0.127763	-0.150605	-0.198417	-1.28201
0.796	-0.589155	-0.80068	0.119334	-0.58868	-1.12222	-0.276772	-0.255598	-0.0131189	0.943188	0.564313	0.0461062	-0.548842	0.46835	0.431929	0.464675	0.196063	-1.47636							0.796	-1.18046	0.837626	-0.0990756	0.873948	1.01829	-0.172182	-9.87352	-0.0813715	-0.368609	0.569303	-0.343865	0.437371	-0.650898	-0.701641	-0.358174	-0.604821	0.361111
0.797	0.794864	-0.497527	-0.259669	1.29071	-0.377131	0.573756	2.86413	-0.237158	1.67868	0.0803489	0.461273	1.20029	-0.416373	0.147762	0.262408	0.188451	-0.976788							0.797	-0.752159	-0.44543	0.878202	-0.152604	-0.69957	-2.07295	-2.21517	0.211012	-0.756504	-0.291586	-0.164804	-0.0533041	-0.356511	-0.383071	-0.9443	-0.101883	0.291762
0.798	2.24972	-1.25724	0.640098	0.684269	-0.226952	-0.0387431	5.98651	-0.273598	2.08385	0.0725133	-0.120573	-2.30285	0.368759	0.349798	0.196336	0.328253	-1.13288							0.798	0.173682	1.28574	-0.407884	0.150176	-0.543049	-0.942263	-11.1919	-0.69015	-0.611147	-0.706158	0.166723	0.226984	-0.326292	0.0124096	-1.26146	0.137514	0.238675
0.799	0.674226	-1.06365	-0.893407	0.483675	-0.442752	1.19904	5.74452	-0.318438	0.42466	-0.15021	0.206688	-1.83665	0.424904	0.494927	-1.1006	-0.0336104	-0.453965							0.799	1.74137	-0.653011	0.325968	1.46538	0.112386	-2.316	-20.3077	-0.41644	-0.616738	-0.360242	-0.558833	-0.088142	-0.460148	-0.739726	-1.52156	-0.277676	1.33074

## Sheet: Fig 5E-H
	Fraction of photostimulation trials (figure 5 presents data in %, but data were originally in fraction)
	Fig 5E				Fig 5F				Fig 5G				Fig 5H
	Ipsilateral				Contralateral				Flexors				Extensors
Mice# (sorted)	Flexor	Extensor	Balance		Flexor	Extensor	Balance		Ipsilateral	Contralateral	Balance		Ipsilateral	Contralateral	Balance
1	0.78	0.11	0.11		0.11	0.56	0.33		0.78	0.11	0.11		0.11	0.44	0.44
2	0.78	0.22	0		1	0	0		0	1	0		0.11	0.89	0
3	0	0	1		0.47	0	0.53		0	0.27	0.73		0.53	0	0.47
4	0.47	0.35	0.18		0.06	0.47	0.47		0.88	0	0.12		0.41	0.29	0.29
5	0.5	0	0.5		1	0	0		0	1	0		0	0.93	0.7
6	0.9	0	0.1		0.8	0	0.2		0.1	0.9	0		0.1	0.8	0.1
7	0.73	0.09	0.18		0.46	0.27	0.27		0.73	0.09	0.18		0.46	0.18	0.36
8	0.18	0	0.82		0	0	1		0.18	0	0.82		0	0	1
9	0.8	0	0.2		0.4	0.2	0.4		0.13	0.73	0.13		0	0.87	0.13
10	1	0	0		0	0.85	0.15		0.69	0.31	0		0.08	0.84	0.08
11	0.13	0	0.87		0	0.8	0.2		0.07	0.4	0.53		0	0.8	0.2
12	0	0	1		0.8	0	0.2		0	0.6	0.4		0	0	1
13	0.33	0	0.67		0.17	0	0.83		0	0.67	0.33		0	0.5	0.5
14	0.53	0.07	0.4		0.2	0.53	0.27		0.33	0.27	0.4		0.07	0.73	0.2
15	0.93	0	0.07		0.36	0.43	0.21		0.36	0.57	0.07		0	0.71	0.29

## Sheet: Fig 6F,G
Fig 6F	Success rate (in %) according the locomotor phase							Fig 6G	Normalized EMG response according the locomotor phase
iTA		Phase (triggered on iTA onset)						iTA		Phase (triggered on iTA onset)
Mouse ID	Intensity (% max)	0-20	20-40	40-60	60-80	80-100		Mouse ID	Intensity (%max)	0-20	20-40	40-60	60-80	80-100
2775	70	NaN	NaN	NaN	NaN	NaN		2775	70	NaN	NaN	NaN	NaN	NaN
2779	70	0	78	83	100	100		2779	70	NaN	0.15	0.55	0.47	1
2781	70	0	0	50	36	0		2781	70	NaN	NaN	1	0.63	NaN
2782	70	29	0	30	87	42		2782	70	0.96	NaN	1	0.44	0.65
2783	70	94	100	100	92	100		2783	70	0.58	1	0.83	0.74	0.43
2784	70	75	89	100	100	100		2784	70	0.26	0.73	1	0.67	0.84
2787	80	NaN	NaN	NaN	NaN	NaN		2787	80	NaN	NaN	NaN	NaN	NaN
2788	80	0	64	50	44	50		2788	80	NaN	0.26	0.48	0.36	1
2789	70	100	100	100	100	100		2789	70	0.6	1	0.86	0.82	0.46
2791	70	NaN	NaN	NaN	NaN	NaN		2791	70	NaN	NaN	NaN	NaN	NaN
2793	65	38	0	17	46	44		2793	65	0.11	NaN	0.74	0.1	1
2794	80	NaN	NaN	NaN	NaN	NaN		2794	80	NaN	NaN	NaN	NaN	NaN
2795	70	91	100	100	100	100		2795	70	0.68	0.61	1	0.49	0.44
2987	70	NaN	NaN	NaN	NaN	54		2987	70	NaN	NaN	NaN	NaN	1
2988	80	52	100	100	87	100		2988	80	0.56	0.49	0.75	1	0.68
3008	70	67	92	100	100	100		3008	70	0.3	0.25	0.56	0.25	1
iGL		Phase (triggered on iTA onset)						iGL		Phase (triggered on iTA onset)
ID	Intensity	0-20	20-40	40-60	60-80	80-100		ID	Intensity	0-20	20-40	40-60	60-80	80-100
2775	70	NaN	NaN	NaN	NaN	NaN		2775	70	NaN	NaN	NaN	NaN	NaN
2779	70	0	90	75	75	0		2779	70	NaN	-0.35	-1	0.66	NaN
2781	70	NaN	NaN	NaN	NaN	NaN		2781	70	NaN	NaN	NaN	NaN	NaN
2782	70	NaN	NaN	NaN	NaN	NaN		2782	70	NaN	NaN	NaN	NaN	NaN
2783	70	NaN	NaN	NaN	NaN	NaN		2783	70	NaN	NaN	NaN	NaN	NaN
2784	70	NaN	NaN	NaN	NaN	NaN		2784	70	NaN	NaN	NaN	NaN	NaN
2787	80	92	50	96	94	0		2787	80	0.23	0.2	-0.5	-1	NaN
2788	80	18	82	100	100	100		2788	80	0.86	-0.52	-1	-0.78	-0.46
2789	70	36	21	70	0	64		2789	70	0.46	1	-0.13	NaN	0.29
2791	70	20	100	93	94	94		2791	70	0.82	0.61	-1	-0.83	-0.24
2793	65	NaN	NaN	NaN	NaN	NaN		2793	65	NaN	NaN	NaN	NaN	NaN
2794	80	36	23	83	61	0		2794	80	1	0.46	-0.27	-0.37	NaN
2795	70	NaN	NaN	NaN	NaN	NaN		2795	70	NaN	NaN	NaN	NaN	NaN
2987	70	50	100	50	70	45		2987	70	0.81	0.75	1	0.85	0.82
2988	80	NaN	NaN	NaN	NaN	NaN		2988	80	NaN	NaN	NaN	NaN	NaN
3008	70	0	83	100	100	44		3008	70	NaN	-0.53	-0.77	-1	0.21
cTA		Phase (triggered on iTA onset)						cTA		Phase (triggered on iTA onset)
ID	Intensity	0-20	20-40	40-60	60-80	80-100		ID	Intensity	0-20	20-40	40-60	60-80	80-100
2775	70	NaN	NaN	NaN	NaN	NaN		2775	70	NaN	NaN	NaN	NaN	NaN
2779	70	21	30	92	0	0		2779	70	0.66	1	-0.2	NaN	NaN
2781	70	NaN	NaN	NaN	NaN	NaN		2781	70	NaN	NaN	NaN	NaN	NaN
2782	70	57	56	90	0	58		2782	70	0.16	0.13	-1	NaN	0.07
2783	70	82	100	50	23	100		2783	70	0.4	1	0.59	0.41	0.28
2784	70	NaN	NaN	NaN	NaN	NaN		2784	70	NaN	NaN	NaN	NaN	NaN
2787	80	100	90	92	47	69		2787	80	0.66	1	0.99	0.88	0.94
2788	80	23	0	75	0	75		2788	80	1	NaN	0.34	NaN	0.92
2789	70	100	100	55	46	94		2789	70	0.9	0.88	1	0.58	0.63
2791	70	50	71	88	68	90		2791	70	0.62	0.79	1	0.62	0.44
2793	65	0	0	0	37	37		2793	65	NaN	NaN	NaN	0.87	1
2794	80	91	80	0	0	0		2794	80	1	0.56	NaN	NaN	NaN
2795	70	100	100	62	80	100		2795	70	0.85	1	0.81	0.46	0.16
2987	70	NaN	NaN	NaN	NaN	36		2987	70	NaN	NaN	NaN	NaN	1
2988	80	32	56	22	53	43		2988	80	1	0.96	0.37	0.13	0.06
3008	70	0	75	42	62	44		3008	70	NaN	0.39	0.36	1	0.38
cGL		Phase (triggered on iTA onset)						cGL		Phase (triggered on iTA onset)
ID	Intensity	0-20	20-40	40-60	60-80	80-100		ID	Intensity	0-20	20-40	40-60	60-80	80-100
2775	70	NaN	NaN	NaN	NaN	NaN		2775	70	NaN	NaN	NaN	NaN	NaN
2779	70	86	40	38	0	78		2779	70	-1	0.85	0.78	NaN	-0.63
2781	70	70	89	45	0	100		2781	70	-0.36	-0.29	0.27	NaN	-1
2782	70	86	67	40	25	92		2782	70	-0.93	-1	0.3	0.54	0.46
2783	70	56	82	77	61	0		2783	70	0.13	0.56	1	0.42	NaN
2784	70	90	78	74	50	70		2784	70	-0.68	0.1	1	0.49	-0.31
2787	80	100	100	52	59	87		2787	80	-1	-0.46	0.53	0.54	0.34
2788	80	NaN	NaN	NaN	NaN	NaN		2788	80	NaN	NaN	NaN	NaN	NaN
2789	70	11	0	0	20	86		2789	70	1	NaN	NaN	0.63	-0.29
2791	70	80	69	65	63	45		2791	70	-0.37	-0.34	0.91	1	0.48
2793	65	77	87	92	92	94		2793	65	-0.98	-0.8	-0.43	-1	-0.88
2794	80	45	85	50	38	0		2794	80	0.48	-0.15	0.11	1	NaN
2795	70	27	54	95	100	71		2795	70	0.43	0.51	1	0.73	0.79
2987	70	90	83	0	80	82		2987	70	-0.83	-0.96	NaN	-0.27	-1
2988	80	48	44	56	60	43		2988	80	0.9	1	0.63	0.54	0.54
3008	70	100	75	58	62	56		3008	70	-0.95	-0.27	0.28	1	0.25

## Sheet: Fig 7C,D
Fig 7C	Success rate in % according to state				Fig 7D	Amplitude of motor response (uV*ms)
	iTA					iTA
ID	Rest	Activated	Relaxed		ID	Rest	Activated	Relaxed
2779	100	0	83.3		2782	205.1	73.5	76.5
2781	100	0	50		2783	150.6	86.8	122.8
2782	100	28.6	30		2784	142.3	51.6	199.8
2783	100	94.1	100		2789	129.3	15.1	9.89
2784	100	75	100		2793	2688.4	113.2	151.5
2788	100	0	0		2987	172.7	272.5	399.5
2789	100	38.5	16.7		2988	219.2	98.2	181.2
2793	100	51.6	100		3008	88.8	14.3	203.8
2795	100	0	50
2987	100	90.9	100
2988	100	66.7	100
3008	80	100	100
	iGL					iGL
ID	Rest	Activated	Relaxed		ID	Rest	Activated	Relaxed
2791	100	50	50		2791	35.1	51.4	41.8
2779	100	94.1	100		2779	193.6	-74.3	63.8
2787	100	61.5	23.1		2787	283.4	-129.5	NaN
2788	100	100	17.6		2788	40.8	-45.5	33.5
2789	100	100	0		2789	73	-63.9	79.6
2794	100	94.1	50		2794	150.1	-100.3	20.5
2987	40	70	35.7		2987	53.1	-25.8	90.6
	cTA					cTA
ID	Rest	Activated	Relaxed		ID	Rest	Activated	Relaxed
2791	100	92.3	21.4		2791	145	-139.3	444.4
2779	100	90	57.1		2779	327	-52.1	8.1
2781	80	50	82.4		2781	103.7	109.2	74.4
2782	44.4	0	0		2783	48.2	73	91.9
2783	100	68.4	71.4		2793	98.5	20.6	55.9
2787	100	0	0		2794	228	27.9	82.4
2789	100	0	50		2795	649.2	1348.8	1405.3
2793	100	22.2	32.3		2988	114.8	50.6	57.5
2794	100	75	23.5		3008	69.3	322.2	293
2795	100	61.9	100
2987	100	41.7	0
2988	100	47.1	90
3008	40	55	100
	cGL					cGL
ID	Rest	Activated	Relaxed		ID	Rest	Activated	Relaxed
2791	100	85.7	38.5		2791	127	-57.9	45.1
2779	53.8	70	0		2781	213.5	-96.6	55.2
2781	41.2	85.7	40		2782	119.4	32.8	253.9
2782	26.7	56.3	77.3		2783	103.7	-336.4	494.4
2783	70	90	73.7		2787	67.3	-61.3	73.1
2784	100	90	0		2789	193.6	39.1	91.9
2787	100	69.2	63.2		2793	283.4	-419.3	121.9
2789	90	76.9	91.7		2794	84.8	-42.7	125.8
2793	100	84.6	38.5		2795	47.8	-181.1	-80
2794	76.9	48.4	55.6		2987	95.3	-40	259.3
2795	100	27.3	95.2		2988	23.6	33.6	23.6
2987	100	100	58.3
2988	92.6	100	58.8
3008	100	10.8	0

## Sheet: Fig 8
Latency (in ms) of response to photostimution according to the state of the network
	Ipsi array				Ipsi single				Contra Array				Contra single
	Rest	Activated	Relaxed		Rest	Activated	Relaxed		Rest	Activated	Relaxed		Rest	Activated	Relaxed
iTA	7.1	9.9	10.1		6.3	9.2	8.7		16.8	9.9	5.6		9.8	14.2	11.4
	7.9	NaN	9.7		8.7	NaN	14		43.3	9	9.9
	8.5	NaN	13.3		11.4	9.2	8.1
	9.4	9.9	14.3
	11.2	9.2	8.3
	15.4	NaN	NaN
iGL	20.5	11.1	21.5		7.6	7.2	NaN		10.3	18.4	6.1		9.5	12.1	10.4
					7.9	10.4	9		14.3	10.9	9.5		14.3	12.2	19
CTA	11.9	11.3	16.9		13	10.4	6.8		7.6	10.1	10.3		13.8	14.2	9.9
	12.3	13.2	17.2		13	NaN	11		15.7	NaN	NaN		7.9	11.2	15.9
	12.3	10.2	9.7		12.2	17.6	10.9		11.7	18.6	NaN
	16	NaN	NaN						9	11.1	16.3
CGL	9.2	10.5	10.9		25.6	9.9	15.4		13.3	14.3	9.2		16.5	8.6	14.2
	9.6	NaN	21.7		10.1	20.2	12.7		36.1	16.1	14.9		7.6	NaN	8.2
	10.1	17.2	13.9						11.4	17.2	19.9
	15.9	8.4	12.9						12.7	10.9	7
	34.5	11.5	10.9
	18.9	NaN	19.7

[truncated: 2 more sheets: Fig9, Fig 10]
