# Supplementary material for: Glutamatergic neurons of the gigantocellular reticular nucleus shape locomotor pattern and rhythm in the freely behaving mouse
Source: PLoS Biol. 2019 Apr 24;17(4):e2003880. doi: 10.1371/journal.pbio.2003880 (PMC6502437; doi:10.1371/journal.pbio.2003880)
Supplement: S2 Data — (XLSX) [file pbio.2003880.s002.xlsx]

## Sheet: S3 Fig 
panel D, middle and bottom graph used to compute averages in panel E							panel E
Time (s)	TA max amp (uV)	GL max amp (uV)	TA integrated amp (uV*ms)	GL integrated amp (uV*ms)			Average	TA max amp (uV)	GL max amp (uV)	TA integrated amp (uV*ms)	GL integrated amp (uV*ms)
0	16.5831	7.29237	75.92	67.71			0-60 s	14.6033	7.92693	68.1057	55.6414
3	15.7814	9.22882	70.46	66.43			540-600s	12.4983	6.44636	69.353	51.7245
6	31.2778	9.00099	84.93	57.06
9	21.2523	6.00503	81.63	46.83
12	12.2915	9.39854	93.39	69.79
15	13.9266	7.86177	64.59	52.19
18	4.15678	4.7443	35.59	42.42
21	9.32877	8.39388	61.06	58.34
24	3.67356	7.80029	36.34	51.21
27	25.1506	7.91512	89	49.39
30	8.08796	7.04553	44.94	50.79
33	17.7473	11.8008	86.18	73.82
36	29.2666	5.16996	94.19	47.77
39	3.80035	7.13432	36.55	44.66
42	5.28388	9.25064	40.99	60.83
45	20.8727	8.49356	75.79	48.69
48	15.1502	7.31	73.76	46.99
51	17.0744	12.3142	92.88	75.41
54	7.53683	6.06538	71.08	46.35
57	13.8225	7.76774	59.83	52.51
60	5.86554	6.47222	61.12	59.28
63	11.0696	8.60771	62.27	58.76
66	20.7182	6.57484	109.05	54.81
69	16.4146	4.86722	95.57	50.47
72	10.4161	3.71013	63.7	39.7
75	19.3936	7.54702	98.29	47.74
78	7.69183	4.49704	59.88	40.08
81	10.0085	8.46527	78.39	51.71
84	14.4351	8.15144	79.13	61.37
87	15.1306	6.66309	70.8	50.3
90	22.3437	6.05979	100.23	41.48
93	13.7512	6.85999	75.24	56.33
96	17.3088	8.14803	77.44	55.79
99	10.3672	13.2874	72.11	66.12
102	25.0589	5.95999	79.56	43.62
105	11.5059	10.4041	57.66	54.01
108	13.9593	5.72454	76.17	47.49
111	18.6471	8.25027	117.29	60.45
114	10.3078	6.89769	67.3	50.48
117	23.6372	6.1376	89.05	43.59
120	12.4922	5.11552	63.23	43.89
123	7.03369	6.37635	49.38	47.97
126	25.6077	8.16591	95.37	49.7
129	7.23129	3.42147	54.26	37.33
132	9.00775	4.25203	59.54	42.42
135	15.2081	6.91044	75.27	52.61
138	7.86038	9.36148	76.12	49.58
141	17.1351	8.2115	94.33	54.63
144	33.4496	5.15652	87.19	45.96
147	12.2769	7.65362	59.27	52.76
150	13.7865	7.08792	83.61	44.08
153	10.4858	6.71723	82.65	47.03
156	23.7109	7.20607	114.74	55.22
159	18.2139	9.8519	75.58	64.24
162	9.5642	5.85458	61.94	46.57
165	11.2507	4.15073	57.47	36.41
168	12.9979	5.57095	83.59	45.87
171	27.6763	4.20204	82.69	42.31
174	24.0625	7.9383	73.42	57.75
177	10.2683	6.21315	60.02	52.94
180	11.281	11.4102	62.94	65.46
183	9.29394	9.1382	65.77	60.04
186	23.8394	5.94563	78.36	48.31
189	19.3628	9.51147	91.33	63.19
192	8.29057	3.78439	63.74	40.17
195	15.8961	9.98447	69.53	59.75
198	8.41531	4.63283	74.86	47.97
201	28.7202	5.54905	98.52	40.95
204	11.8999	10.7589	60.55	65.2
207	7.60354	5.04266	46.71	40.31
210	20.9478	6.83924	84.79	52.78
213	15.9055	6.2576	60.61	51.41
216	17.0979	8.81621	74.22	49.74
219	15.5444	3.68659	80.96	43.76
222	5.11009	4.03522	57.05	40.73
225	14.8084	8.86568	82.45	69.02
228	17.3724	7.32231	99.78	64.61
231	24.3568	5.41495	114.36	48.6
234	11.7214	7.29524	65.76	52.55
237	19.1548	12.0912	83.92	56.38
240	17.0186	4.93932	104.51	41.48
243	23.3386	6.71997	87.46	48.39
246	16.3194	7.81021	95.56	54.4
249	9.17891	7.80216	71.51	62.22
252	8.68309	3.91014	56.47	39.03
255	20.0555	7.02313	92.7	54.92
258	16.0389	8.35509	64.15	62.14
261	13.5754	6.22228	73.58	45.71
264	26.1278	9.30387	98.67	68.61
267	15.1567	5.30599	72.8	44.03
270	22.9774	5.81517	80.23	44.39
273	20.8668	5.07172	69.88	44.89
276	9.35554	6.15357	68.83	50.81
279	15.665	5.67392	64.01	47.42
282	14.7731	6.1268	64.53	53.37
285	9.29493	5.78433	55.84	52
288	14.3873	6.19291	64.67	48.74
291	17.4181	10.8148	69.16	65.25
294	13.7943	4.34319	67.82	43.01
297	10.3998	7.33718	78.06	54.59
300	7.52867	8.42862	66.66	55.13
303	23.9651	5.25691	92.02	44.17
306	4.28723	5.82249	43.55	45.17
309	19.8527	8.90212	93.35	55.54
312	11.6122	5.25926	65.48	51.71
315	11.14	6.51342	56.31	49.95
318	11.3345	9.91555	68.15	50.1
321	25.8386	5.38034	91.18	48.31
324	12.9145	6.92246	76.49	50.87
327	7.67101	6.83198	52.67	57.95
330	25.7467	8.54046	93.86	51.25
333	16.9318	7.27956	59.67	44.93
336	18.3048	5.70515	80.85	49.2
339	5.39763	5.53462	52.97	44.9
342	9.14731	3.78294	53.39	40.99
345	16.2903	8.15245	56.89	44.35
348	14.9116	7.57052	58.88	50.99
351	16.4653	8.8475	76.09	53.42
354	11.4292	3.49469	71.68	37.58
357	9.43876	8.74694	70.26	60.64
360	16.2228	7.00089	81.83	53.02
363	15.1234	6.80537	79.24	57.3
366	16.2756	5.29571	75.33	39.61
369	15.822	6.77662	67.71	47.62
372	11.1937	4.86451	69.12	51.41
375	8.52913	6.60303	52.25	52.28
378	13.6748	6.46044	73.06	51.31
381	27.0359	5.05559	124.42	48.37
384	11.0915	7.76833	53.93	57.32
387	14.736	6.6721	92.71	58.21
390	21.7872	5.29281	88.19	44.26
393	13.6327	5.12848	70.92	46.69
396	23.7398	5.07438	79.12	46.87
399	8.54296	5.15006	57.26	42.61
402	18.804	5.55212	82.3	43.54
405	12.0444	4.37	81.42	43.55
408	22.1263	4.54406	84.84	43.92
411	25.1388	4.73364	81.55	44.26
414	12.2627	4.96993	61.01	44.07
417	15.46	6.64156	75.82	50.46
420	9.25584	6.61994	57.22	45.71
423	16.7042	5.44102	70.77	45.68
426	16.1029	5.17732	65.06	46.93
429	10.3502	6.54473	62.38	58.05
432	10.9389	8.58647	70.03	62.33
435	5.84217	3.30736	52.78	45.22
438	11.9129	5.2293	72.71	43.32
441	14.5655	5.06353	67.79	53.15
444	15.8131	5.67601	69.33	45.71
447	23.9833	9.39934	115.78	56.71
450	14.5222	8.40324	83.19	64.58
453	16.6195	3.66832	75.6	41.36
456	4.48671	7.21789	42.88	55.36
459	14.9305	5.4419	69.11	47.07
462	15.8077	4.59226	63.7	45.35
465	14.4157	4.51097	75.43	47.08
468	15.677	7.79712	87.71	58.7
471	17.1728	5.52213	81.96	49.55
474	18.5956	7.71956	87.83	49.46
477	14.4133	7.3419	89.45	44.21
480	13.1924	6.47394	81.01	51.05
483	15.0196	6.64697	75.35	54.09
486	13.1158	6.39968	54.96	47.1
489	6.64717	8.87042	52.17	62.6
492	13.7344	6.19674	55	48.32
495	19.3598	5.89953	95.09	44.92
498	9.63337	5.86408	71.11	58.04
501	10.9961	6.03273	67.11	50.52
504	10.5814	5.3967	69.71	49.2
507	12.9707	6.20693	98.97	58.27
510	14.6841	4.65744	54.48	49.7
513	18.8463	6.30554	92.05	53.56
516	19.2361	8.79202	82.95	69.11
519	9.46656	3.90554	63.45	40.57
522	9.10209	5.66685	58.93	43.86
525	16.6955	7.36536	68.61	58.18
528	10.868	6.60397	63.52	54.54
531	13.1057	7.93005	58.44	73.4
534	20.9145	6.68707	83.65	46.2
537	8.24143	7.97158	50.6	55.31
540	8.29744	6.77793	61.1	45.6
543	15.7409	3.07068	77.29	38.39
546	9.00231	6.25004	65.85	47.08
549	9.45705	5.33814	67.37	53.54
552	16.5316	8.64015	86.62	68.57
555	9.7782	8.12427	55.38	47.26
558	6.66916	6.2548	65.12	54.68
561	6.79155	6.92537	45.68	49.53
564	10.2626	6.92059	74.41	58.71
567	14.5074	4.20884	72.66	39.78
570	4.5096	5.38439	47.26	48.94
573	12.9259	7.27858	71.39	54.88
576	17.9659	6.34013	74.64	45.91
579	11.4933	9.64156	68.54	68.99
582	18.8381	7.7668	85.57	60.19
585	8.9532	5.85893	60.48	53.33
588	6.99218	8.17949	54.29	55.44
591	22.5869	3.91355	85.51	45.12
594	16.0332	6.15441	79.61	54.73
597	18.4289	5.89848	88.29	43.82

## Sheet: S5 Fig
Panel C
10 ms					80 ms					200 ms
cluster 1		cluster 2			cluster 1		cluster 2			cluster 1		cluster 2
Pre-PI	During PI	Pre-PI	During PI		Pre-PI	During PI	Pre-PI	During PI		Pre-PI	During PI	Pre-PI	During PI
237	348	341	929		541	532	629	335		273	527	376	435
165	181	285	947		462	567	820	353		259	899	506	441
336	347				417	421	511	412		224	432	459	438
323	306				283	455				512	1393	405	468
414	348				291	482				258	447	376	547
367	368				449	480				267	506
165	167									306	541
276	381
388	456
234	321
419	365
378	464
411	473
174	211
180	179
308	362
186	364
402	236
156	194
279	353
350	329
291	294
197	173
141	238
144	173
255	418
458	285
197	241
267	377
179	303
256	347
